# Supplementary material for: Phage‐mediated horizontal transfer of Salmonella enterica virulence genes with regulatory feedback from the host
Source: Imeta. 2025 May 20;4(4):e70042. doi: 10.1002/imt2.70042 (PMC12371270; doi:10.1002/imt2.70042)
Supplement: Supplementary file 2 — Table S1. Metadata of 122,680 filtered Salmonella enterica genomes. Table S2. Metadata of 1839 filtered phage genomes. Table S3. Phage taxonomy. Table S4. Phage lifestyles. Table S5. Proportion of UViGs in each habitat. Table S6. Host predicted by CRISPR match. Table S7. Host predicted by homology match. Table S8. Alignment of virulence genes carried by S. enterica and phages via BLAST. Table S9. Prediction of promoters and terminators. Table S10. Sequences of genes and primers for qPCR experiments. Table S11. Phage AMGs identified by DRAMV. Table S12. Phage AMGs identified by VIBRANT. [file IMT2-4-e70042-s002.xlsx]

## Sheet: S1
Table S1. Metadata of 122,680 filtered Salmonella enterica genomes.
Genome ID	Serotype	Isolation Source	Country
GCA_028853305.1	null	Animals	USA_MS
GCA_020989505.1	Derby	Animals	Germany
GCA_020989405.1	Derby	Feces	Germany
GCA_020989455.1	Derby	Feces	Germany
GCA_007466555.1	Typhimurium	Animals	USA_NE
GCA_007544835.1	Cerro	Animals	USA_MN
GCA_007623275.1	Typhimurium	Animals	USA_NE
GCA_019855955.1	Muenchen	Animals	USA_NE
GCA_019856055.1	Soerenga	Animals	USA_NE
GCA_019856735.1	Dublin	Animals	USA_MN
GCA_019080305.1	Muenchen	Animals	USA_TX
GCA_019088345.1	Brandenburg	Animals	USA_TX
GCA_019109465.1	Muenchen	Animals	USA_TX
GCA_019110705.1	Muenchen	Animals	USA_TX
GCA_019224415.1	Montevideo	Animals	USA_TX
GCA_019233355.1	Montevideo	Animals	USA_TX
GCA_019239655.1	Mbandaka	Animals	USA_TX
GCA_019254765.1	Lubbock	Animals	USA_TX
GCA_020001945.1	Montevideo	Animals	USA_TX
GCA_020002145.1	Give	Animals	USA_TX
GCA_020018055.1	Muenchen	Animals	USA_TX
GCA_020018095.1	Muenchen	Animals	USA_TX
GCA_020018315.1	Typhimurium	Animals	USA_TX
GCA_020018435.1	Newport	Animals	USA_TX
GCA_020018445.1	Montevideo	Animals	USA_TX
GCA_020018535.1	Give	Animals	USA_TX
GCA_020018555.1	Muenchen	Animals	USA_TX
GCA_020018595.1	Typhimurium	Animals	USA_TX
GCA_020018615.1	Typhimurium	Animals	USA_TX
GCA_020018635.1	Montevideo	Animals	USA_TX
GCA_020081505.1	Newport	Animals	USA_TX
GCA_020081845.1	Newport	Animals	USA_TX
GCA_020082685.1	Muenster	Animals	USA_TX
GCA_020082825.1	Muenster	Animals	USA_TX
GCA_020083325.1	Newport	Animals	USA_TX
GCA_010002405.1	null	Animals	Canada
GCA_010002425.1	null	Animals	Canada
GCA_010002445.1	null	Animals	Canada
GCA_010002485.1	null	Animals	Canada
GCA_010002565.1	null	Animals	Canada
GCA_010380285.1	null	Animals	Canada
GCA_010380485.1	null	Animals	Canada
GCA_010380745.1	null	Animals	Canada
GCA_010380765.1	null	Animals	Canada
GCA_010380805.1	null	Animals	Canada
GCA_010380885.1	null	Animals	Canada
GCA_010381625.1	null	Animals	Canada
GCA_010381665.1	null	Animals	Canada
GCA_010382065.1	null	Animals	Canada
GCA_010382925.1	null	Animals	Canada
GCA_010383045.1	null	Animals	Canada
GCA_010383145.1	null	Animals	Canada
GCA_010383685.1	null	Animals	Canada
GCA_010400065.1	null	Animals	Canada
GCA_010400105.1	null	Animals	Canada
GCA_010400245.1	null	Animals	Canada
GCA_010400885.1	null	Animals	Canada
GCA_010401335.1	null	Animals	Canada
GCA_010401425.1	null	Animals	Canada
GCA_010406965.1	null	Animals	Canada
GCA_010407275.1	null	Animals	Canada
GCA_010407405.1	null	Animals	Canada
GCA_010408785.1	null	Animals	Canada
GCA_010414065.1	null	Animals	Canada
GCA_010414165.1	null	Animals	Canada
GCA_010414185.1	null	Animals	Canada
GCA_010414365.1	null	Animals	Canada
GCA_010414385.1	null	Animals	Canada
GCA_010414505.1	null	Animals	Canada
GCA_010414685.1	null	Animals	Canada
GCA_010414725.1	null	Animals	Canada
GCA_010414765.1	null	Animals	Canada
GCA_010414785.1	null	Animals	Canada
GCA_010414825.1	null	Animals	Canada
GCA_010415125.1	null	Animals	Canada
GCA_010415185.1	null	Animals	Canada
GCA_010415385.1	null	Animals	Canada
GCA_010415465.1	null	Animals	Canada
GCA_010415705.1	null	Animals	Canada
GCA_010416205.1	null	Animals	Canada
GCA_010416565.1	null	Animals	Canada
GCA_010416665.1	null	Animals	Canada
GCA_010431515.1	null	Animals	Canada
GCA_010431575.1	null	Animals	Canada
GCA_010431855.1	null	Animals	Canada
GCA_010432235.1	null	Animals	Canada
GCA_010432315.1	null	Animals	Canada
GCA_010432415.1	null	Animals	Canada
GCA_010432455.1	null	Animals	Canada
GCA_010432495.1	null	Animals	Canada
GCA_010432555.1	null	Animals	Canada
GCA_010432945.1	null	Animals	Canada
GCA_010433295.1	null	Animals	Canada
GCA_010433435.1	null	Animals	Canada
GCA_010433595.1	null	Animals	Canada
GCA_010433835.1	null	Animals	Canada
GCA_010433855.1	null	Animals	Canada
GCA_010433975.1	null	Animals	Canada
GCA_010460885.1	null	Animals	Canada
GCA_010460905.1	null	Animals	Canada
GCA_010461565.1	null	Animals	Canada
GCA_010471165.1	null	Animals	Canada
GCA_010471305.1	null	Animals	Canada
GCA_010471345.1	null	Animals	Canada
GCA_010472265.1	null	Animals	Canada
GCA_010472395.1	null	Animals	Canada
GCA_010472445.1	null	Animals	Canada
GCA_010472465.1	null	Animals	Canada
GCA_010472785.1	null	Animals	Canada
GCA_010472895.1	null	Animals	Canada
GCA_010472945.1	null	Animals	Canada
GCA_010472985.1	null	Animals	Canada
GCA_010473005.1	null	Animals	Canada
GCA_010473015.1	null	Animals	Canada
GCA_010473085.1	null	Animals	Canada
GCA_010473385.1	null	Animals	Canada
GCA_010473765.1	null	Animals	Canada
GCA_010502335.1	null	Animals	Canada
GCA_010504035.1	null	Animals	Canada
GCA_010504075.1	null	Animals	Canada
GCA_010504155.1	null	Animals	Canada
GCA_010504215.1	null	Animals	Canada
GCA_010504555.1	null	Animals	Canada
GCA_010504695.1	null	Animals	Canada
GCA_010504975.1	null	Animals	Canada
GCA_010505035.1	null	Animals	Canada
GCA_010505415.1	null	Animals	Canada
GCA_010515575.1	null	Animals	Canada
GCA_010515595.1	null	Animals	Canada
GCA_010515655.1	null	Animals	Canada
GCA_010517035.1	null	Animals	Canada
GCA_010517715.1	null	Animals	Canada
GCA_010517955.1	null	Animals	Canada
GCA_010518045.1	null	Animals	Canada
GCA_010519075.1	null	Animals	Canada
GCA_010521255.1	null	Animals	Canada
GCA_010528655.1	null	Animals	Canada
GCA_010529515.1	null	Animals	Canada
GCA_010529595.1	null	Animals	Canada
GCA_010529935.1	null	Animals	Canada
GCA_010530075.1	null	Animals	Canada
GCA_010530315.1	null	Animals	Canada
GCA_010530395.1	null	Animals	Canada
GCA_010530455.1	null	Animals	Canada
GCA_010531815.1	null	Animals	Canada
GCA_010561805.1	null	Animals	Canada
GCA_010562505.1	null	Animals	Canada
GCA_010562645.1	null	Animals	Canada
GCA_010562655.1	null	Animals	Canada
GCA_010562745.1	null	Animals	Canada
GCA_010563625.1	null	Animals	Canada
GCA_010564045.1	null	Animals	Canada
GCA_010564165.1	null	Animals	Canada
GCA_010564645.1	null	Animals	Canada
GCA_010564865.1	null	Animals	Canada
GCA_010564885.1	null	Animals	Canada
GCA_010564925.1	null	Animals	Canada
GCA_010596515.1	null	Animals	Canada
GCA_010596665.1	null	Animals	Canada
GCA_010596705.1	null	Animals	Canada
GCA_010596785.1	null	Animals	Canada
GCA_010596905.1	null	Animals	Canada
GCA_010596945.1	null	Animals	Canada
GCA_010596965.1	null	Animals	Canada
GCA_010597005.1	null	Animals	Canada
GCA_010597025.1	null	Animals	Canada
GCA_010597085.1	null	Animals	Canada
GCA_010600165.1	null	Animals	Canada
GCA_010600365.1	null	Animals	Canada
GCA_010600525.1	null	Animals	Canada
GCA_010600565.1	null	Animals	Canada
GCA_010600615.1	null	Animals	Canada
GCA_010600665.1	null	Animals	Canada
GCA_010600765.1	null	Animals	Canada
GCA_010600795.1	null	Animals	Canada
GCA_010600825.1	null	Animals	Canada
GCA_010600845.1	null	Animals	Canada
GCA_010600855.1	null	Animals	Canada
GCA_010600885.1	null	Animals	Canada
GCA_010600905.1	null	Animals	Canada
GCA_010601025.1	null	Animals	Canada
GCA_010601045.1	null	Animals	Canada
GCA_010601055.1	null	Animals	Canada
GCA_010601085.1	null	Animals	Canada
GCA_010601125.1	null	Animals	Canada
GCA_010601185.1	null	Animals	Canada
GCA_010601265.1	null	Animals	Canada
GCA_010601285.1	null	Animals	Canada
GCA_010601305.1	null	Animals	Canada
GCA_010601325.1	null	Animals	Canada
GCA_010601395.1	null	Animals	Canada
GCA_010601435.1	null	Animals	Canada
GCA_010601565.1	null	Animals	Canada
GCA_010601705.1	null	Animals	Canada
GCA_010601725.1	null	Animals	Canada
GCA_010601845.1	null	Animals	Canada
GCA_010601965.1	null	Animals	Canada
GCA_010602025.1	null	Animals	Canada
GCA_010602165.1	null	Animals	Canada
GCA_010602245.1	null	Animals	Canada
GCA_010605445.1	null	Animals	Canada
GCA_010605485.1	null	Animals	Canada
GCA_010605625.1	null	Animals	Canada
GCA_010605785.1	null	Animals	Canada
GCA_010605865.1	null	Animals	Canada
GCA_010606105.1	null	Animals	Canada
GCA_010606185.1	null	Animals	Canada
GCA_010606445.1	null	Animals	Canada
GCA_010610145.1	null	Animals	Canada
GCA_010610645.1	null	Animals	Canada
GCA_010624305.1	null	Animals	Canada
GCA_010624845.1	null	Animals	Canada
GCA_010625025.1	null	Animals	Canada
GCA_010625145.1	null	Animals	Canada
GCA_010625165.1	null	Animals	Canada
GCA_010625185.1	null	Animals	Canada
GCA_010625205.1	null	Animals	Canada
GCA_010625245.1	null	Animals	Canada
GCA_010625265.1	null	Animals	Canada
GCA_010625285.1	null	Animals	Canada
GCA_010625305.1	null	Animals	Canada
GCA_010625325.1	null	Animals	Canada
GCA_010625445.1	null	Animals	Canada
GCA_010625465.1	null	Animals	Canada
GCA_010625485.1	null	Animals	Canada
GCA_010625525.1	null	Animals	Canada
GCA_010625545.1	null	Animals	Canada
GCA_010625585.1	null	Animals	Canada
GCA_010625605.1	null	Animals	Canada
GCA_010625685.1	null	Animals	Canada
GCA_010625725.1	null	Animals	Canada
GCA_010625745.1	null	Animals	Canada
GCA_010625785.1	null	Animals	Canada
GCA_010625805.1	null	Animals	Canada
GCA_010625825.1	null	Animals	Canada
GCA_010625845.1	null	Animals	Canada
GCA_010625905.1	null	Animals	Canada
GCA_010625945.1	null	Animals	Canada
GCA_010625955.1	null	Animals	Canada
GCA_010625985.1	null	Animals	Canada
GCA_010626045.1	null	Animals	Canada
GCA_010626085.1	null	Animals	Canada
GCA_010626095.1	null	Animals	Canada
GCA_010626125.1	null	Animals	Canada
GCA_010626165.1	null	Animals	Canada
GCA_010626245.1	null	Animals	Canada
GCA_010626305.1	null	Animals	Canada
GCA_010626405.1	null	Animals	Canada
GCA_010626425.1	null	Animals	Canada
GCA_010626485.1	null	Animals	Canada
GCA_010626505.1	null	Animals	Canada
GCA_010626705.1	null	Animals	Canada
GCA_010626945.1	null	Animals	Canada
GCA_010627065.1	null	Animals	Canada
GCA_010627105.1	null	Animals	Canada
GCA_010627445.1	null	Animals	Canada
GCA_010627565.1	null	Animals	Canada
GCA_010627625.1	null	Animals	Canada
GCA_010627805.1	null	Animals	Canada
GCA_010627945.1	null	Animals	Canada
GCA_010628425.1	null	Animals	Canada
GCA_010628675.1	null	Animals	Canada
GCA_010650465.1	null	Animals	Canada
GCA_010650535.1	null	Animals	Canada
GCA_010650555.1	null	Animals	Canada
GCA_010650665.1	null	Animals	Canada
GCA_010650865.1	null	Animals	Canada
GCA_010651005.1	null	Animals	Canada
GCA_010651065.1	null	Animals	Canada
GCA_010651105.1	null	Animals	Canada
GCA_010651145.1	null	Animals	Canada
GCA_010651175.1	null	Animals	Canada
GCA_010651325.1	null	Animals	Canada
GCA_010651345.1	null	Animals	Canada
GCA_010651365.1	null	Animals	Canada
GCA_010651625.1	null	Animals	Canada
GCA_010651645.1	null	Animals	Canada
GCA_010652765.1	null	Animals	Canada
GCA_010653525.1	null	Animals	Canada
GCA_010766455.1	null	Animals	Canada
GCA_010766535.1	null	Animals	Canada
GCA_010766555.1	null	Animals	Canada
GCA_010766715.1	null	Animals	Canada
GCA_010766735.1	null	Animals	Canada
GCA_010767095.1	null	Animals	Canada
GCA_010767215.1	null	Animals	Canada
GCA_010767225.1	null	Animals	Canada
GCA_010767255.1	null	Animals	Canada
GCA_010767295.1	null	Animals	Canada
GCA_010767355.1	null	Animals	Canada
GCA_010767375.1	null	Animals	Canada
GCA_010767395.1	null	Animals	Canada
GCA_010767415.1	null	Animals	Canada
GCA_010767435.1	null	Animals	Canada
GCA_010767455.1	null	Animals	Canada
GCA_010767465.1	null	Animals	Canada
GCA_010767495.1	null	Animals	Canada
GCA_010767515.1	null	Animals	Canada
GCA_010767535.1	null	Animals	Canada
GCA_010767555.1	null	Animals	Canada
GCA_010767575.1	null	Animals	Canada
GCA_010767595.1	null	Animals	Canada
GCA_010767615.1	null	Animals	Canada
GCA_010767635.1	null	Animals	Canada
GCA_010767655.1	null	Animals	Canada
GCA_010767675.1	null	Animals	Canada
GCA_010767695.1	null	Animals	Canada
GCA_010767715.1	null	Animals	Canada
GCA_010767735.1	null	Animals	Canada
GCA_010767745.1	null	Animals	Canada
GCA_010767775.1	null	Animals	Canada
GCA_010767795.1	null	Animals	Canada
GCA_010767815.1	null	Animals	Canada
GCA_010767835.1	null	Animals	Canada
GCA_010767855.1	null	Animals	Canada
GCA_010767875.1	null	Animals	Canada
GCA_010767895.1	null	Animals	Canada
GCA_010767915.1	null	Animals	Canada
GCA_010767935.1	null	Animals	Canada
GCA_010767955.1	null	Animals	Canada
GCA_010767975.1	null	Animals	Canada
GCA_010767995.1	null	Animals	Canada
GCA_010768015.1	null	Animals	Canada
GCA_010768035.1	null	Animals	Canada
GCA_010768055.1	null	Animals	Canada
GCA_010768075.1	null	Animals	Canada
GCA_010768095.1	null	Animals	Canada
GCA_010768115.1	null	Animals	Canada
GCA_010768135.1	null	Animals	Canada
GCA_010772815.1	null	Animals	Canada
GCA_010772935.1	null	Animals	Canada
GCA_010772955.1	null	Animals	Canada
GCA_010772975.1	null	Animals	Canada
GCA_010772995.1	null	Animals	Canada
GCA_010773015.1	null	Animals	Canada
GCA_010773035.1	null	Animals	Canada
GCA_010773055.1	null	Animals	Canada
GCA_010773075.1	null	Animals	Canada
GCA_010773095.1	null	Animals	Canada
GCA_010773115.1	null	Animals	Canada
GCA_010773135.1	null	Animals	Canada
GCA_010773145.1	null	Animals	Canada
GCA_010773175.1	null	Animals	Canada
GCA_010773195.1	null	Animals	Canada
GCA_010773215.1	null	Animals	Canada
GCA_010773235.1	null	Animals	Canada
GCA_010773255.1	null	Animals	Canada
GCA_010773275.1	null	Animals	Canada
GCA_010773295.1	null	Animals	Canada
GCA_010773315.1	null	Animals	Canada
GCA_010773335.1	null	Animals	Canada
GCA_010773355.1	null	Animals	Canada
GCA_010773375.1	null	Animals	Canada
GCA_010773395.1	null	Animals	Canada
GCA_010773415.1	null	Animals	Canada
GCA_010773435.1	null	Animals	Canada
GCA_010773455.1	null	Animals	Canada
GCA_010773475.1	null	Animals	Canada
GCA_010773495.1	null	Animals	Canada
GCA_010773515.1	null	Animals	Canada
GCA_010773535.1	null	Animals	Canada
GCA_010774375.1	null	Animals	Canada
GCA_010774495.1	null	Animals	Canada
GCA_011119945.1	null	Animals	Canada
GCA_011120035.1	null	Animals	Canada
GCA_011120195.1	null	Animals	Canada
GCA_011120445.1	null	Animals	Canada
GCA_011120645.1	null	Animals	Canada
GCA_011121805.1	null	Animals	Canada
GCA_011122045.1	null	Animals	Canada
GCA_011122085.1	null	Animals	Canada
GCA_011122125.1	null	Animals	Canada
GCA_011122205.1	null	Animals	Canada
GCA_011122365.1	null	Animals	Canada
GCA_011122385.1	null	Animals	Canada
GCA_011122425.1	null	Animals	Canada
GCA_011122625.1	null	Animals	Canada
GCA_011122665.1	null	Animals	Canada
GCA_011122685.1	null	Animals	Canada
GCA_011122745.1	null	Animals	Canada
GCA_011122925.1	null	Animals	Canada
GCA_011123045.1	null	Animals	Canada
GCA_011123205.1	null	Animals	Canada
GCA_011123405.1	null	Animals	Canada
GCA_011124065.1	null	Animals	Canada
GCA_011124185.1	null	Animals	Canada
GCA_011124425.1	null	Animals	Canada
GCA_011124745.1	null	Animals	Canada
GCA_011124805.1	null	Animals	Canada
GCA_011125045.1	null	Animals	Canada
GCA_011125065.1	null	Animals	Canada
GCA_011125165.1	null	Animals	Canada
GCA_011125205.1	null	Animals	Canada
GCA_011125585.1	null	Animals	Canada
GCA_011126835.1	null	Animals	Canada
GCA_011135875.1	null	Animals	Canada
GCA_011135915.1	null	Animals	Canada
GCA_011135975.1	null	Animals	Canada
GCA_011136015.1	null	Animals	Canada
GCA_011136035.1	null	Animals	Canada
GCA_011136075.1	null	Animals	Canada
GCA_011136115.1	null	Animals	Canada
GCA_011136135.1	null	Animals	Canada
GCA_011136215.1	null	Animals	Canada
GCA_011136235.1	null	Animals	Canada
GCA_011136255.1	null	Animals	Canada
GCA_011136295.1	null	Animals	Canada
GCA_011136315.1	null	Animals	Canada
GCA_011136325.1	null	Animals	Canada
GCA_011136375.1	null	Animals	Canada
GCA_011136395.1	null	Animals	Canada
GCA_011136435.1	null	Animals	Canada
GCA_011396745.1	null	Animals	Canada
GCA_011397075.1	null	Animals	Canada
GCA_011397255.1	null	Animals	Canada
GCA_011397345.1	null	Animals	Canada
GCA_011397385.1	null	Animals	Canada
GCA_011397795.1	null	Animals	Canada
GCA_011408395.1	null	Animals	Canada
GCA_011408475.1	null	Animals	Canada
GCA_011408615.1	null	Animals	Canada
GCA_011409915.1	null	Animals	Canada
GCA_011410495.1	null	Animals	Canada
GCA_011412075.1	null	Animals	Canada
GCA_011412315.1	null	Animals	Canada
GCA_011412455.1	null	Animals	Canada
GCA_011412475.1	null	Animals	Canada
GCA_011412555.1	null	Animals	Canada
GCA_011421885.1	null	Animals	Canada
GCA_011422885.1	null	Animals	Canada
GCA_011423325.1	null	Animals	Canada
GCA_011423525.1	null	Animals	Canada
GCA_011423605.1	null	Animals	Canada
GCA_011423905.1	null	Animals	Canada
GCA_011424145.1	null	Animals	Canada
GCA_011424155.1	null	Animals	Canada
GCA_011426745.1	null	Animals	Canada
GCA_011427025.1	null	Animals	Canada
GCA_011427305.1	null	Animals	Canada
GCA_011427345.1	null	Animals	Canada
GCA_011427405.1	null	Animals	Canada
GCA_011427445.1	null	Animals	Canada
GCA_011427465.1	null	Animals	Canada
GCA_011427485.1	null	Animals	Canada
GCA_011427635.1	null	Animals	Canada
GCA_011427785.1	null	Animals	Canada
GCA_011427895.1	null	Animals	Canada
GCA_011428675.1	null	Animals	Canada
GCA_000625415.2	Enteritidis	Animals	Canada_Ontario
GCA_000625435.2	Enteritidis	Animals	Canada_Ontario
GCA_003875495.1	Enteritidis	Animals	United Kingdom
GCA_003887635.1	Salmonella Unnamed	Animals	United Kingdom
GCA_003890235.1	Enteritidis	Animals	United Kingdom
GCA_003890815.1	Livingstone	Animals	United Kingdom
GCA_003897575.1	Enteritidis	Animals	United Kingdom
GCA_003900415.1	Enteritidis	Animals	United Kingdom
GCA_003901715.1	Tennessee	Animals	United Kingdom
GCA_004253765.1	Enteritidis	Animals	United Kingdom
GCA_004256985.1	Enteritidis	Animals	United Kingdom
GCA_004258525.1	Enteritidis	Animals	United Kingdom
GCA_004261365.1	Typhimurium	Animals	United Kingdom
GCA_004263555.1	Typhimurium	Animals	United Kingdom
GCA_004265425.1	Enteritidis	Animals	United Kingdom
GCA_004267335.1	Typhimurium	Animals	United Kingdom
GCA_004271145.1	Salmonella Unnamed	Animals	United Kingdom
GCA_004271385.1	Tennessee	Animals	United Kingdom
GCA_004272285.1	Enteritidis	Animals	United Kingdom
GCA_004273685.1	Typhimurium	Animals	United Kingdom
GCA_004280975.1	Enteritidis	Animals	United Kingdom
GCA_005154105.1	Typhimurium	Animals	Canada
GCA_005973565.1	null	Animals	USA_MI
GCA_005994105.1	null	Animals	USA_MI
GCA_006060555.1	null	Animals	USA_OH
GCA_006370495.1	null	Animals	USA_CA
GCA_006524935.1	4	Animals	Thailand
GCA_006525075.1	4	Animals	Thailand
GCA_006525115.1	4	Animals	Thailand
GCA_006525845.1	4	Animals	Thailand
GCA_006525875.1	4	Animals	Thailand
GCA_006525995.1	4	Animals	Thailand
GCA_006756225.1	Typhimurium	Animals	United Kingdom
GCA_006756385.1	Enteritidis	Animals	United Kingdom
GCA_006798085.1	Typhimurium	Animals	United Kingdom
GCA_006916635.1	Enteritidis	Animals	United Kingdom
GCA_006926915.1	null	Animals	USA_MI
GCA_006947975.1	null	Animals	USA_MI
GCA_006982345.1	Tennessee	Animals	United Kingdom
GCA_006982885.1	Enteritidis	Animals	United Kingdom
GCA_006984785.1	Senftenberg	Animals	United Kingdom
GCA_006985165.1	Enteritidis	Animals	United Kingdom
GCA_006985665.1	Enteritidis	Animals	United Kingdom
GCA_006985705.1	Enteritidis	Animals	United Kingdom
GCA_006985725.1	Tennessee	Animals	United Kingdom
GCA_006985925.1	Enteritidis	Animals	United Kingdom
GCA_006986005.1	Enteritidis	Animals	United Kingdom
GCA_006986045.1	Enteritidis	Animals	United Kingdom
GCA_006986425.1	Enteritidis	Animals	United Kingdom
GCA_006986825.1	Overschie	Animals	United Kingdom
GCA_006986885.1	Enteritidis	Animals	United Kingdom
GCA_006989445.1	Enteritidis	Animals	United Kingdom
GCA_007014385.1	Enteritidis	Animals	United Kingdom
GCA_007015265.1	Enteritidis	Animals	United Kingdom
GCA_007018805.1	Enteritidis	Animals	United Kingdom
GCA_007199255.1	Enteritidis	Animals	United Kingdom
GCA_007199355.1	Montevideo	Animals	United Kingdom
GCA_007199635.1	Enteritidis	Animals	United Kingdom
GCA_007199795.1	Typhimurium	Animals	United Kingdom
GCA_007230015.1	Enteritidis	Animals	United Kingdom
GCA_007231235.1	Typhimurium	Animals	United Kingdom
GCA_007264145.1	Enteritidis	Animals	United Kingdom
GCA_007265465.1	Enteritidis	Animals	United Kingdom
GCA_007266785.1	Enteritidis	Animals	United Kingdom
GCA_007266925.1	Typhimurium	Animals	United Kingdom
GCA_007267125.1	Stanley	Animals	United Kingdom
GCA_007267605.1	Enteritidis	Animals	United Kingdom
GCA_007268045.1	Enteritidis	Animals	United Kingdom
GCA_007268085.1	Enteritidis	Animals	United Kingdom
GCA_007268185.1	Typhimurium	Animals	United Kingdom
GCA_007268225.1	Typhimurium	Animals	United Kingdom
GCA_007268245.1	Typhimurium	Animals	United Kingdom
GCA_007268265.1	Enteritidis	Animals	United Kingdom
GCA_007268285.1	Enteritidis	Animals	United Kingdom
GCA_007268885.1	Typhimurium	Animals	United Kingdom
GCA_007269025.1	Typhimurium	Animals	United Kingdom
GCA_007269125.1	Enteritidis	Animals	United Kingdom
GCA_007269185.1	Typhimurium	Animals	United Kingdom
GCA_007269345.1	Enteritidis	Animals	United Kingdom
GCA_007269675.1	Enteritidis	Animals	United Kingdom
GCA_007269715.1	Litchfield	Animals	United Kingdom
GCA_007269875.1	Senftenberg	Animals	United Kingdom
GCA_007270215.1	Java	Animals	United Kingdom
GCA_007270375.1	Enteritidis	Animals	United Kingdom
GCA_007270705.1	Typhimurium	Animals	United Kingdom
GCA_007270815.1	Typhimurium	Animals	United Kingdom
GCA_007270995.1	Typhimurium	Animals	United Kingdom
GCA_007271315.1	Enteritidis	Animals	United Kingdom
GCA_007271415.1	Typhimurium	Animals	United Kingdom
GCA_007271775.1	Enteritidis	Animals	United Kingdom
GCA_007272055.1	Enteritidis	Animals	United Kingdom
GCA_007273095.1	Typhimurium	Animals	United Kingdom
GCA_007273455.1	Typhimurium	Animals	United Kingdom
GCA_007274355.1	Typhimurium	Animals	United Kingdom
GCA_007275255.1	Enteritidis	Animals	United Kingdom
GCA_007275455.1	Enteritidis	Animals	United Kingdom
GCA_007275975.1	Enteritidis	Animals	United Kingdom
GCA_007277255.1	Livingstone	Animals	United Kingdom
GCA_007277375.1	Typhimurium	Animals	United Kingdom
GCA_007278915.1	Enteritidis	Animals	United Kingdom
GCA_007284915.1	Typhimurium	Animals	United Kingdom
GCA_007285075.1	Enteritidis	Animals	United Kingdom
GCA_007290975.1	Enteritidis	Animals	United Kingdom
GCA_007298935.1	Enteritidis	Animals	United Kingdom
GCA_007319115.1	Senftenberg	Animals	United Kingdom
GCA_007323975.1	Tennessee	Animals	United Kingdom
GCA_007361495.1	Enteritidis	Animals	United Kingdom
GCA_007362215.1	Enteritidis	Animals	United Kingdom
GCA_007374385.1	Enteritidis	Animals	United Kingdom
GCA_007387185.1	Enteritidis	Animals	United Kingdom
GCA_007404145.1	Coeln	Animals	United Kingdom
GCA_007404945.1	Senftenberg	Animals	United Kingdom
GCA_007412225.1	Senftenberg	Animals	United Kingdom
GCA_007413565.1	Enteritidis	Animals	United Kingdom
GCA_007415025.1	Enteritidis	Animals	United Kingdom
GCA_007416325.1	Enteritidis	Animals	United Kingdom
GCA_007416725.1	Enteritidis	Animals	United Kingdom
GCA_007416905.1	Enteritidis	Animals	United Kingdom
GCA_007416965.1	Enteritidis	Animals	United Kingdom
GCA_007417565.1	Enteritidis	Animals	United Kingdom
GCA_007417905.1	Enteritidis	Animals	United Kingdom
GCA_007418265.1	Enteritidis	Animals	United Kingdom
GCA_007418425.1	Enteritidis	Animals	United Kingdom
GCA_007419185.1	Typhimurium	Animals	United Kingdom
GCA_007463175.1	Salmonella Unnamed	Animals	United Kingdom
GCA_007473895.1	Eimsbuettel	Animals	United Kingdom
GCA_007502005.1	Salmonella Unnamed	Animals	United Kingdom
GCA_007502355.1	Salmonella enterica	Animals	United Kingdom
GCA_007505125.1	Enteritidis	Animals	United Kingdom
GCA_007505965.1	Tennessee	Animals	United Kingdom
GCA_007507825.1	Enteritidis	Animals	United Kingdom
GCA_007508485.1	Enteritidis	Animals	United Kingdom
GCA_007518025.1	Typhimurium	Animals	United Kingdom
GCA_007518325.1	Typhimurium	Animals	United Kingdom
GCA_007532085.1	Typhimurium	Animals	United Kingdom
GCA_007544455.1	Salmonella Unnamed	Animals	United Kingdom
GCA_007546735.1	Minnesota	Animals	USA
GCA_007579245.1	Salmonella Unnamed	Animals	United Kingdom
GCA_007581025.1	Salmonella Unnamed	Animals	United Kingdom
GCA_007584875.1	Enteritidis	Animals	United Kingdom
GCA_007585895.1	Typhimurium	Animals	United Kingdom
GCA_007587375.1	Senftenberg	Animals	United Kingdom
GCA_007587615.1	Enteritidis	Animals	United Kingdom
GCA_007587835.1	Enteritidis	Animals	United Kingdom
GCA_007588295.1	Enteritidis	Animals	United Kingdom
GCA_007588635.1	Enteritidis	Animals	United Kingdom
GCA_007589325.1	Enteritidis	Animals	United Kingdom
GCA_007589375.1	Typhimurium	Animals	United Kingdom
GCA_007597415.1	Typhimurium	Animals	United Kingdom
GCA_007597435.1	Typhimurium	Animals	United Kingdom
GCA_007601925.1	Nottingham	Animals	United Kingdom
GCA_007603215.1	Nottingham	Animals	United Kingdom
GCA_007606995.1	Agama	Animals	United Kingdom
GCA_007608395.1	Enteritidis	Animals	United Kingdom
GCA_007645555.1	Salmonella Unnamed	Animals	United Kingdom
GCA_007649095.1	null	Animals	Australia
GCA_007649455.1	Tranaroa	Animals	United Kingdom
GCA_007654255.1	Typhimurium	Animals	United Kingdom
GCA_007654945.1	Enteritidis	Animals	United Kingdom
GCA_007674845.1	Nottingham	Animals	United Kingdom
GCA_007675805.1	Typhimurium	Animals	United Kingdom
GCA_007750955.1	Worthington	Animals	United Kingdom
GCA_007774585.1	Parera	Animals	United Kingdom
GCA_007778345.1	Salmonella Unnamed	Animals	United Kingdom
GCA_007787955.1	Typhimurium	Animals	United Kingdom
GCA_008034865.1	Enteritidis	Animals	United Kingdom
GCA_008036265.1	Enteritidis	Animals	United Kingdom
GCA_008036605.1	Typhimurium	Animals	United Kingdom
GCA_008037545.1	Typhimurium	Animals	United Kingdom
GCA_008043915.1	Typhimurium	Animals	United Kingdom
GCA_008048595.1	Enteritidis	Animals	United Kingdom
GCA_008048855.1	Typhimurium	Animals	United Kingdom
GCA_008049695.1	Dublin	Animals	United Kingdom
GCA_008054405.1	Dublin	Animals	United Kingdom
GCA_008057755.1	Typhimurium	Animals	United Kingdom
GCA_008061135.1	Enteritidis	Animals	United Kingdom
GCA_008061315.1	Enteritidis	Animals	United Kingdom
GCA_008072225.1	Typhimurium	Animals	United Kingdom
GCA_008074895.1	Enteritidis	Animals	United Kingdom
GCA_008092505.1	Typhimurium	Animals	United Kingdom
GCA_008094665.1	Typhimurium	Animals	United Kingdom
GCA_008105305.1	Typhimurium	Animals	United Kingdom
GCA_008107865.1	Typhimurium	Animals	United Kingdom
GCA_008573105.1	Enteritidis	Animals	United Kingdom
GCA_008578545.1	Typhimurium	Animals	United Kingdom
GCA_008582395.1	Enteritidis	Animals	United Kingdom
GCA_008582845.1	Enteritidis	Animals	United Kingdom
GCA_008598925.1	Java	Animals	United Kingdom
GCA_008849805.1	Enteritidis	Animals	United Kingdom
GCA_008852545.1	Typhimurium	Animals	United Kingdom
GCA_008853825.1	Enteritidis	Animals	United Kingdom
GCA_008903105.1	Enteritidis	Animals	United Kingdom
GCA_008903145.1	Enteritidis	Animals	United Kingdom
GCA_008903185.1	Enteritidis	Animals	United Kingdom
GCA_009038025.1	Enteritidis	Animals	United Kingdom
GCA_009039365.1	Enteritidis	Animals	United Kingdom
GCA_009039385.1	Enteritidis	Animals	United Kingdom
GCA_009039545.1	Enteritidis	Animals	United Kingdom
GCA_009040005.1	Enteritidis	Animals	United Kingdom
GCA_009040725.1	Enteritidis	Animals	United Kingdom
GCA_009046825.1	Enteritidis	Animals	United Kingdom
GCA_009054505.1	Enteritidis	Animals	United Kingdom
GCA_009055225.1	Enteritidis	Animals	United Kingdom
GCA_009057155.1	Enteritidis	Animals	United Kingdom
GCA_009060385.1	Enteritidis	Animals	United Kingdom
GCA_009063725.1	Enteritidis	Animals	United Kingdom
GCA_009066215.1	Enteritidis	Animals	United Kingdom
GCA_009066485.1	Enteritidis	Animals	United Kingdom
GCA_009082505.1	Enteritidis	Animals	United Kingdom
GCA_009086545.1	Enteritidis	Animals	United Kingdom
GCA_009086755.1	Enteritidis	Animals	United Kingdom
GCA_009096115.1	Enteritidis	Animals	United Kingdom
GCA_009096965.1	Enteritidis	Animals	United Kingdom
GCA_009097485.1	Enteritidis	Animals	United Kingdom
GCA_009103825.1	Enteritidis	Animals	United Kingdom
GCA_009103925.1	Enteritidis	Animals	United Kingdom
GCA_009105105.1	Enteritidis	Animals	United Kingdom
GCA_009113345.1	Enteritidis	Animals	United Kingdom
GCA_009113365.1	Enteritidis	Animals	United Kingdom
GCA_009114645.1	Enteritidis	Animals	United Kingdom
GCA_009115385.1	Enteritidis	Animals	United Kingdom
GCA_009115585.1	Enteritidis	Animals	United Kingdom
GCA_009116005.1	Enteritidis	Animals	United Kingdom
GCA_009120945.1	Enteritidis	Animals	United Kingdom
GCA_009126325.1	Enteritidis	Animals	United Kingdom
GCA_009126485.1	Enteritidis	Animals	United Kingdom
GCA_009126525.1	Enteritidis	Animals	United Kingdom
GCA_009135765.1	Enteritidis	Animals	United Kingdom
GCA_009142305.1	Enteritidis	Animals	United Kingdom
GCA_009144805.1	Enteritidis	Animals	United Kingdom
GCA_009146745.1	Enteritidis	Animals	United Kingdom
GCA_009153135.1	Enteritidis	Animals	United Kingdom
GCA_009190605.1	Bovismorbificans	Animals	United Kingdom
GCA_009202545.1	Typhimurium	Animals	United Kingdom
GCA_009240585.1	Typhimurium	Animals	United Kingdom
GCA_009247745.1	Livingstone	Animals	United Kingdom
GCA_009328675.1	Enteritidis	Animals	United Kingdom
GCA_009328735.1	Enteritidis	Animals	United Kingdom
GCA_009328755.1	Enteritidis	Animals	United Kingdom
GCA_009328775.1	Enteritidis	Animals	United Kingdom
GCA_009328935.1	Enteritidis	Animals	United Kingdom
GCA_009330275.1	Enteritidis	Animals	United Kingdom
GCA_009330315.1	Enteritidis	Animals	United Kingdom
GCA_009330335.1	Enteritidis	Animals	United Kingdom
GCA_009330375.1	Enteritidis	Animals	United Kingdom
GCA_009330395.1	Enteritidis	Animals	United Kingdom
GCA_009330415.1	Enteritidis	Animals	United Kingdom
GCA_009330495.1	Enteritidis	Animals	United Kingdom
GCA_009330515.1	Enteritidis	Animals	United Kingdom
GCA_009330555.1	Enteritidis	Animals	United Kingdom
GCA_009330595.1	Enteritidis	Animals	United Kingdom
GCA_009330635.1	Enteritidis	Animals	United Kingdom
GCA_009330705.1	Enteritidis	Animals	United Kingdom
GCA_009330755.1	Enteritidis	Animals	United Kingdom
GCA_009344635.1	Enteritidis	Animals	United Kingdom
GCA_009347915.1	Enteritidis	Animals	United Kingdom
GCA_009406715.1	Diarizonae	Animals	United Kingdom
GCA_009407055.1	Arizonae	Animals	United Kingdom
GCA_009407285.1	Enteritidis	Animals	United Kingdom
GCA_009417665.1	Enteritidis	Animals	United Kingdom
GCA_009418405.1	Enteritidis	Animals	United Kingdom
GCA_009440455.1	Enteritidis	Animals	United Kingdom
GCA_009440535.1	Enteritidis	Animals	United Kingdom
GCA_009505035.1	Typhimurium	Animals	United Kingdom
GCA_009505195.1	Typhimurium	Animals	United Kingdom
GCA_009505395.1	Typhimurium	Animals	United Kingdom
GCA_009506075.1	Typhimurium	Animals	United Kingdom
GCA_009509395.1	Typhimurium	Animals	United Kingdom
GCA_009509755.1	Typhimurium	Animals	United Kingdom
GCA_009510515.1	Typhimurium	Animals	United Kingdom
GCA_009512695.1	Typhimurium	Animals	United Kingdom
GCA_009551895.1	Typhimurium	Animals	United Kingdom
GCA_009555255.1	Typhimurium	Animals	United Kingdom
GCA_009560775.1	Infantis	Animals	United Kingdom
GCA_009560875.1	Infantis	Animals	United Kingdom
GCA_009618315.1	IIIb	Animals	Germany
GCA_009618415.1	Enteritidis	Animals	Germany
GCA_009618615.1	Infantis	Animals	Germany
GCA_009618695.1	Typhimurium monophasic	Animals	Germany
GCA_009618735.1	Enteritidis	Animals	Germany
GCA_009618775.1	Typhimurium monophasic	Animals	Germany
GCA_009618815.1	Mikawasima	Animals	Germany
GCA_009618875.1	Choleraesuis	Animals	Germany
GCA_009618895.1	Typhimurium	Animals	Germany
GCA_009618935.1	Enteritidis	Animals	Germany
GCA_009618995.1	Paratyphi B	Animals	Germany
GCA_009621055.1	Paratyphi B	Animals	Germany
GCA_009621315.1	Infantis	Animals	Germany
GCA_009621415.1	Agona	Animals	Germany
GCA_009621495.1	Dublin	Animals	Germany
GCA_009621515.1	Infantis	Animals	Germany
GCA_009621555.1	Orion	Animals	Germany
GCA_009621575.1	Typhimurium	Animals	Germany
GCA_009621595.1	Enteritidis	Animals	Germany
GCA_009621655.1	Indiana	Animals	Germany
GCA_009621695.1	Enteritidis	Animals	Germany
GCA_009621835.1	Typhimurium monophasic	Animals	Germany
GCA_009621915.1	Enteritidis	Animals	Germany
GCA_009621975.1	Mbandaka	Animals	Germany
GCA_009621995.1	Derby	Animals	Germany
GCA_009622015.1	Typhimurium	Animals	Germany
GCA_009622045.1	IIIb	Animals	Germany
GCA_009622075.1	Agona	Animals	Germany
GCA_009622095.1	Infantis	Animals	Germany
GCA_009622115.1	I 4	Animals	Germany
GCA_009622135.1	Choleraesuis	Animals	Germany
GCA_009622195.1	Indiana	Animals	Germany
GCA_009622215.1	IIIb	Animals	Germany
GCA_009622255.1	Agona	Animals	Germany
GCA_009622295.1	Enteritidis	Animals	Germany
GCA_009622315.1	Saintpaul	Animals	Germany
GCA_009622375.1	Typhimurium monophasic	Animals	Germany
GCA_009622415.1	Enteritidis	Animals	Germany
GCA_009622475.1	Enteritidis	Animals	Germany
GCA_009622535.1	IIIb	Animals	Germany
GCA_009622555.1	Infantis	Animals	Germany
GCA_009622635.1	Derby	Animals	Germany
GCA_009622695.1	Enteritidis	Animals	Germany
GCA_009622735.1	IIIb	Animals	Germany
GCA_009622755.1	Enteritidis	Animals	Germany
GCA_009622775.1	Infantis	Animals	Germany
GCA_009622795.1	Enteritidis	Animals	Germany
GCA_009622815.1	Typhimurium monophasic	Animals	Germany
GCA_009622855.1	Enteritidis	Animals	Germany
GCA_009622875.1	Typhimurium	Animals	Germany
GCA_009622975.1	Newport	Animals	Germany
GCA_009622995.1	Agona	Animals	Germany
GCA_009623155.1	Coeln	Animals	Germany
GCA_009623175.1	Mbandaka	Animals	Germany
GCA_009623195.1	IIIb	Animals	Germany
GCA_009623215.1	Typhimurium	Animals	Germany
GCA_009623295.1	IIIb	Animals	Germany
GCA_009623375.1	Typhimurium	Animals	Germany
GCA_009623395.1	Indiana	Animals	Germany
GCA_009623455.1	IIIb	Animals	Germany
GCA_009623515.1	Enteritidis	Animals	Germany
GCA_009623535.1	Newport	Animals	Germany
GCA_009623675.1	Newport	Animals	Germany
GCA_009623685.1	Saintpaul	Animals	Germany
GCA_009623715.1	Newport	Animals	Germany
GCA_009623755.1	IIIb	Animals	Germany
GCA_009623795.1	Kottbus	Animals	Germany
GCA_009623805.1	Enteritidis	Animals	Germany
GCA_009623855.1	Enteritidis	Animals	Germany
GCA_009623875.1	IIIb	Animals	Germany
GCA_009623915.1	Enteritidis	Animals	Germany
GCA_009623935.1	IIIb	Animals	Germany
GCA_009623955.1	I 4	Animals	Germany
GCA_009624055.1	Paratyphi B	Animals	Germany
GCA_009624075.1	Newport	Animals	Germany
GCA_009624155.1	Bareilly	Animals	Germany
GCA_009624195.1	Typhimurium	Animals	Germany
GCA_009624215.1	Enteritidis	Animals	Germany
GCA_009624255.1	Typhimurium monophasic	Animals	Germany
GCA_009624295.1	Enteritidis	Animals	Germany
GCA_009624395.1	Enteritidis	Animals	Germany
GCA_009624415.1	Indiana	Animals	Germany
GCA_009624435.1	Indiana	Animals	Germany
GCA_009624475.1	Enteritidis	Animals	Germany
GCA_009624495.1	Dublin	Animals	Germany
GCA_009624575.1	Enteritidis	Animals	Germany
GCA_009624715.1	Indiana	Animals	Germany
GCA_009624735.1	Typhimurium monophasic	Animals	Germany
GCA_009624795.1	Enteritidis	Animals	Germany
GCA_009624815.1	Typhimurium	Animals	Germany
GCA_009624845.1	Bareilly	Animals	Germany
GCA_009624895.1	Choleraesuis	Animals	Germany
GCA_009624975.1	IIIb	Animals	Germany
GCA_009624995.1	Typhimurium monophasic	Animals	Germany
GCA_009625035.1	Typhimurium monophasic	Animals	Germany
GCA_009625095.1	Typhimurium monophasic	Animals	Germany
GCA_009625115.1	Typhimurium	Animals	Germany
GCA_009625135.1	Hadar	Animals	Germany
GCA_009625175.1	Indiana	Animals	Germany
GCA_009625275.1	Indiana	Animals	Germany
GCA_009625315.1	Paratyphi B	Animals	Germany
GCA_009625335.1	Enteritidis	Animals	Germany
GCA_009625395.1	Enteritidis	Animals	Germany
GCA_009625415.1	Enteritidis	Animals	Germany
GCA_009625455.1	Enteritidis	Animals	Germany
GCA_009625515.1	Enteritidis	Animals	Germany
GCA_009625535.1	Enteritidis	Animals	Germany
GCA_009625575.1	Choleraesuis	Animals	Germany
GCA_009625595.1	Typhimurium	Animals	Germany
GCA_009625615.1	Typhimurium	Animals	Germany
GCA_009625635.1	Ohio	Animals	Germany
GCA_009625675.1	Paratyphi B	Animals	Germany
GCA_009625715.1	Indiana	Animals	Germany
GCA_009628955.1	Enteritidis	Animals	Japan
GCA_009629135.1	Enteritidis	Animals	USA
GCA_009629275.1	Enteritidis	Animals	USA
GCA_009632795.1	Mbandaka	Animals	Germany
GCA_009632835.1	Infantis	Animals	Germany
GCA_009632855.1	Enteritidis	Animals	Germany
GCA_009632875.1	I 4	Animals	Germany
GCA_009633095.1	Indiana	Animals	Germany
GCA_009633135.1	Enteritidis	Animals	Germany
GCA_009633195.1	Enteritidis	Animals	Germany
GCA_009633315.1	Enteritidis	Animals	Germany
GCA_009633515.1	Infantis	Animals	Germany
GCA_009633555.1	Infantis	Animals	Germany
GCA_009633575.1	Choleraesuis	Animals	Germany
GCA_009633615.1	Choleraesuis	Animals	Germany
GCA_009633655.1	IIIb	Animals	Germany
GCA_009633715.1	Typhimurium monophasic	Animals	Germany
GCA_009633755.1	Saintpaul	Animals	Germany
GCA_009633805.1	Derby	Animals	Germany
GCA_009633855.1	Enteritidis	Animals	Germany
GCA_009633875.1	Senftenberg	Animals	Germany
GCA_009633915.1	Enteritidis	Animals	Germany
GCA_009633955.1	Enteritidis	Animals	Germany
GCA_009634115.1	Typhimurium monophasic	Animals	Germany
GCA_009634135.1	IIIb	Animals	Germany
GCA_009634195.1	Enteritidis	Animals	Germany
GCA_009634245.1	Enteritidis	Animals	Germany
GCA_009634275.1	Agona	Animals	Germany
GCA_009634315.1	Enteritidis	Animals	Germany
GCA_009634335.1	Brandenburg	Animals	Germany
GCA_009634375.1	I 4	Animals	Germany
GCA_009634395.1	Infantis	Animals	Germany
GCA_009634435.1	I 4	Animals	Germany
GCA_009634455.1	Enteritidis	Animals	Germany
GCA_009634475.1	Enteritidis	Animals	Germany
GCA_009634515.1	Enteritidis	Animals	Germany
GCA_009634525.1	Anatum	Animals	Germany
GCA_009634615.1	Typhimurium	Animals	Germany
GCA_009634635.1	Choleraesuis	Animals	Germany
GCA_009634755.1	IIIb	Animals	Germany
GCA_009634795.1	Agona	Animals	Germany
GCA_009634815.1	Enteritidis	Animals	Germany
GCA_009634855.1	IIIb	Animals	Germany
GCA_009634915.1	Enteritidis	Animals	Germany
GCA_009634935.1	Agona	Animals	Germany
GCA_009634955.1	Dublin	Animals	Germany
GCA_009634975.1	Typhimurium	Animals	Germany
GCA_009635015.1	IIIb	Animals	Germany
GCA_009635035.1	Enteritidis	Animals	Germany
GCA_009635055.1	Choleraesuis	Animals	Germany
GCA_009635075.1	Dublin	Animals	Germany
GCA_009635115.1	Dublin	Animals	Germany
GCA_009635155.1	Typhimurium monophasic	Animals	Germany
GCA_009635215.1	Typhimurium monophasic	Animals	Germany
GCA_009635275.1	Enteritidis	Animals	Germany
GCA_009635295.1	Enteritidis	Animals	Germany
GCA_009635355.1	Enteritidis	Animals	Germany
GCA_009635375.1	IIIb	Animals	Germany
GCA_009635435.1	Typhimurium	Animals	Germany
GCA_009635455.1	Enteritidis	Animals	Germany
GCA_009635575.1	Enteritidis	Animals	Germany
GCA_009635595.1	Typhimurium	Animals	Germany
GCA_009635615.1	Typhimurium	Animals	Germany
GCA_009635675.1	Enteritidis	Animals	Germany
GCA_009635695.1	Choleraesuis	Animals	Germany
GCA_009635715.1	Typhimurium	Animals	Germany
GCA_009635795.1	Infantis	Animals	Germany
GCA_009635815.1	Thompson	Animals	Germany
GCA_009635835.1	Typhimurium	Animals	Germany
GCA_009635855.1	Enteritidis	Animals	Germany
GCA_009635905.1	Enteritidis	Animals	Germany
GCA_009635935.1	Typhimurium monophasic	Animals	Germany
GCA_009635955.1	Ohio	Animals	Germany
GCA_009636015.1	Hadar	Animals	Germany
GCA_009636035.1	Enteritidis	Animals	Germany
GCA_009636095.1	Enteritidis	Animals	Germany
GCA_009636115.1	Enteritidis	Animals	Germany
GCA_009636275.1	Dublin	Animals	Germany
GCA_009636295.1	Typhimurium monophasic	Animals	Germany
GCA_009636375.1	Enteritidis	Animals	Germany
GCA_009636415.1	Choleraesuis	Animals	Germany
GCA_009636435.1	IIIb	Animals	Germany
GCA_009636455.1	Enteritidis	Animals	Germany
GCA_009636575.1	Enteritidis	Animals	Germany
GCA_009636595.1	Typhimurium	Animals	Germany
GCA_009636615.1	Infantis	Animals	Germany
GCA_009636635.1	IIIb	Animals	Germany
GCA_009636675.1	Derby	Animals	Germany
GCA_009636715.1	Enteritidis	Animals	Germany
GCA_009636765.1	Paratyphi B	Animals	Germany
GCA_009636795.1	Typhimurium	Animals	Germany
GCA_009636875.1	Typhimurium monophasic	Animals	Germany
GCA_009636895.1	Infantis	Animals	Germany
GCA_009636905.1	IIIa	Animals	Germany
GCA_009636955.1	IIIb	Animals	Germany
GCA_009637015.1	IIIb	Animals	Germany
GCA_009637055.1	Coeln	Animals	Germany
GCA_009637095.1	Mbandaka	Animals	Germany
GCA_009637135.1	Enteritidis	Animals	Germany
GCA_009637155.1	Typhimurium monophasic	Animals	Germany
GCA_009637215.1	Enteritidis	Animals	Germany
GCA_009637255.1	Enteritidis	Animals	Germany
GCA_009637335.1	Enteritidis	Animals	Germany
GCA_009637375.1	Indiana	Animals	Germany
GCA_009637435.1	IIIb	Animals	Germany
GCA_009637475.1	Mbandaka	Animals	Germany
GCA_009637515.1	Indiana	Animals	Germany
GCA_009637535.1	Enteritidis	Animals	Germany
GCA_009637555.1	Enteritidis	Animals	Germany
GCA_009637595.1	Typhimurium	Animals	Germany
GCA_009637635.1	Enteritidis	Animals	Germany
GCA_009637655.1	Typhimurium	Animals	Germany
GCA_009637675.1	Enteritidis	Animals	Germany
GCA_009637695.1	Enteritidis	Animals	Germany
GCA_009637715.1	Mbandaka	Animals	Germany
GCA_009637755.1	Enteritidis	Animals	Germany
GCA_009637765.1	Orion	Animals	Germany
GCA_009637795.1	Mbandaka	Animals	Germany
GCA_009637815.1	Enteritidis	Animals	Germany
GCA_009637855.1	Typhimurium monophasic	Animals	Germany
GCA_009637875.1	Bareilly	Animals	Germany
GCA_009637895.1	Mbandaka	Animals	Germany
GCA_009637915.1	Enteritidis	Animals	Germany
GCA_009637935.1	I 4	Animals	Germany
GCA_009637955.1	Typhimurium	Animals	Germany
GCA_009637995.1	Typhimurium	Animals	Germany
GCA_009638015.1	IIIb	Animals	Germany
GCA_009638115.1	Infantis	Animals	Germany
GCA_009638135.1	Infantis	Animals	Germany
GCA_009638195.1	Saintpaul	Animals	Germany
GCA_009638215.1	Dublin	Animals	Germany
GCA_009638225.1	Typhimurium monophasic	Animals	Germany
GCA_009638255.1	Infantis	Animals	Germany
GCA_009638295.1	IIIb	Animals	Germany
GCA_009638315.1	Typhimurium	Animals	Germany
GCA_009638355.1	Bareilly	Animals	Germany
GCA_009638435.1	Typhimurium	Animals	Germany
GCA_009638465.1	IIIb	Animals	Germany
GCA_009638485.1	Newport	Animals	Germany
GCA_009638555.1	Typhimurium monophasic	Animals	Germany
GCA_009638615.1	Enteritidis	Animals	Germany
GCA_009638635.1	Enteritidis	Animals	Germany
GCA_009638655.1	Mbandaka	Animals	Germany
GCA_009638675.1	Choleraesuis	Animals	Germany
GCA_009638695.1	Livingstone	Animals	Germany
GCA_009638735.1	Indiana	Animals	Germany
GCA_009638775.1	Enteritidis	Animals	Germany
GCA_009638805.1	IIIb	Animals	Germany
GCA_009638875.1	Paratyphi B	Animals	Germany
GCA_009638895.1	Enteritidis	Animals	Germany
GCA_009638915.1	Enteritidis	Animals	Germany
GCA_009638945.1	Enteritidis	Animals	Germany
GCA_009638995.1	Typhimurium	Animals	Germany
GCA_009639015.1	Enteritidis	Animals	Germany
GCA_009639095.1	Typhimurium monophasic	Animals	Germany
GCA_009639155.1	Enteritidis	Animals	Germany
GCA_009639175.1	Paratyphi B	Animals	Germany
GCA_009639215.1	Enteritidis	Animals	Germany
GCA_009639335.1	Agona	Animals	Germany
GCA_009639355.1	II	Animals	Germany
GCA_009639395.1	Typhimurium	Animals	Germany
GCA_009639415.1	Enteritidis	Animals	Germany
GCA_009639435.1	Paratyphi B	Animals	Germany
GCA_009639515.1	Typhimurium	Animals	Germany
GCA_009639575.1	IIIb	Animals	Germany
GCA_009639605.1	Dublin	Animals	Germany
GCA_009639655.1	Typhimurium	Animals	Germany
GCA_009639675.1	Enteritidis	Animals	Germany
GCA_009639795.1	Typhimurium monophasic	Animals	Germany
GCA_009639815.1	Newport	Animals	Germany
GCA_009639835.1	Enteritidis	Animals	Germany
GCA_009639855.1	Typhimurium	Animals	Germany
GCA_009639875.1	Typhimurium monophasic	Animals	Germany
GCA_009639915.1	Typhimurium monophasic	Animals	Germany
GCA_009639935.1	Typhimurium	Animals	Germany
GCA_009640015.1	Typhimurium	Animals	Germany
GCA_009640035.1	Dublin	Animals	Germany
GCA_009640075.1	Typhimurium monophasic	Animals	Germany
GCA_009640155.1	Typhimurium monophasic	Animals	Germany
GCA_009640175.1	Schwarzengrund	Animals	Germany
GCA_009640195.1	Enteritidis	Animals	Germany
GCA_009640315.1	Dublin	Animals	Germany
GCA_009640335.1	Typhimurium	Animals	Germany
GCA_009640355.1	I 4	Animals	Germany
GCA_009640375.1	Dublin	Animals	Germany
GCA_009640415.1	Mbandaka	Animals	Germany
GCA_009640435.1	Typhimurium	Animals	Germany
GCA_009640455.1	Newport	Animals	Germany
GCA_009640535.1	Newport	Animals	Germany
GCA_009640555.1	Typhimurium monophasic	Animals	Germany
GCA_009640575.1	Typhimurium	Animals	Germany
GCA_009640615.1	Typhimurium	Animals	Germany
GCA_009640655.1	Enteritidis	Animals	Germany
GCA_009640675.1	Typhimurium	Animals	Germany
GCA_009640695.1	Enteritidis	Animals	Germany
GCA_009640735.1	IIIb	Animals	Germany
GCA_009640775.1	Enteritidis	Animals	Germany
GCA_009640815.1	Enteritidis	Animals	Germany
GCA_009640855.1	Coeln	Animals	Germany
GCA_009640875.1	Enteritidis	Animals	Germany
GCA_009640895.1	Dublin	Animals	Germany
GCA_009640915.1	Agona	Animals	Germany
GCA_009640935.1	Enteritidis	Animals	Germany
GCA_009641035.1	Paratyphi B	Animals	Germany
GCA_009641055.1	Typhimurium monophasic	Animals	Germany
GCA_009641075.1	Enteritidis	Animals	Germany
GCA_009641115.1	Enteritidis	Animals	Germany
GCA_009641155.1	Enteritidis	Animals	Germany
GCA_009641175.1	Schwarzengrund	Animals	Germany
GCA_009641235.1	Mikawasima	Animals	Germany
GCA_009641295.1	Paratyphi B	Animals	Germany
GCA_009641315.1	IIIb	Animals	Germany
GCA_009641355.1	Mbandaka	Animals	Germany
GCA_009641375.1	Enteritidis	Animals	Germany
GCA_009641395.1	Mbandaka	Animals	Germany
GCA_009641435.1	Agona	Animals	Germany
GCA_009641475.1	Enteritidis	Animals	Germany
GCA_009641495.1	Coeln	Animals	Germany
GCA_009641535.1	Typhimurium	Animals	Germany
GCA_009641575.1	Infantis	Animals	Germany
GCA_009641615.1	Enteritidis	Animals	Germany
GCA_009641625.1	Enteritidis	Animals	Germany
GCA_009641635.1	Infantis	Animals	Germany
GCA_009641675.1	Derby	Animals	Germany
GCA_009641695.1	Enteritidis	Animals	Germany
GCA_009641715.1	Derby	Animals	Germany
GCA_009641735.1	Enteritidis	Animals	Germany
GCA_009641745.1	Dublin	Animals	Germany
GCA_009641775.1	Infantis	Animals	Germany
GCA_009641815.1	Agona	Animals	Germany
GCA_009641835.1	Infantis	Animals	Germany
GCA_009641875.1	Enteritidis	Animals	Germany
GCA_009641915.1	Infantis	Animals	Germany
GCA_009641955.1	Muenchen	Animals	Germany
GCA_009641975.1	Typhimurium	Animals	Germany
GCA_009642015.1	Enteritidis	Animals	Germany
GCA_009642095.1	Mbandaka	Animals	Germany
GCA_009642115.1	IIIb	Animals	Germany
GCA_009642135.1	Enteritidis	Animals	Germany
GCA_009642155.1	Dublin	Animals	Germany
GCA_009642175.1	Mbandaka	Animals	Germany
GCA_009642195.1	IIIb	Animals	Germany
GCA_009642255.1	Enteritidis	Animals	Germany
GCA_009642275.1	Enteritidis	Animals	Germany
GCA_009642295.1	Choleraesuis	Animals	Germany
GCA_009642315.1	Typhimurium	Animals	Germany
GCA_009642335.1	Saintpaul	Animals	Germany
GCA_009642415.1	Enteritidis	Animals	Germany
GCA_009642435.1	Typhimurium	Animals	Germany
GCA_009642535.1	Infantis	Animals	Germany
GCA_009642555.1	Infantis	Animals	Germany
GCA_009642655.1	IIIb	Animals	Germany
GCA_009642675.1	Schwarzengrund	Animals	Germany
GCA_009642715.1	Indiana	Animals	Germany
GCA_009642735.1	Enteritidis	Animals	Germany
GCA_009642755.1	Paratyphi B	Animals	Germany
GCA_009642775.1	Enteritidis	Animals	Germany
GCA_009642865.1	Enteritidis	Animals	Germany
GCA_009642975.1	Indiana	Animals	Germany
GCA_009643015.1	Enteritidis	Animals	Germany
GCA_009643035.1	Hadar	Animals	Germany
GCA_009643075.1	Enteritidis	Animals	Germany
GCA_009643095.1	Typhimurium monophasic	Animals	Germany
GCA_009643135.1	Typhimurium	Animals	Germany
GCA_009643175.1	Enteritidis	Animals	Germany
GCA_009643195.1	Brandenburg	Animals	Germany
GCA_009643235.1	Typhimurium	Animals	Germany
GCA_009643295.1	Paratyphi B	Animals	Germany
GCA_009643305.1	Typhimurium monophasic	Animals	Germany
GCA_009643335.1	Typhimurium	Animals	Germany
GCA_009643355.1	Typhimurium monophasic	Animals	Germany
GCA_009643375.1	Enteritidis	Animals	Germany
GCA_009643395.1	Enteritidis	Animals	Germany
GCA_009643435.1	Typhimurium	Animals	Germany
GCA_009643475.1	Enteritidis	Animals	Germany
GCA_009643495.1	Derby	Animals	Germany
GCA_009643575.1	Typhimurium	Animals	Germany
GCA_009643595.1	Enteritidis	Animals	Germany
GCA_009643615.1	Enteritidis	Animals	Germany
GCA_009643655.1	Enteritidis	Animals	Germany
GCA_009643695.1	Enteritidis	Animals	Germany
GCA_009643715.1	Mbandaka	Animals	Germany
GCA_009643735.1	Typhimurium monophasic	Animals	Germany
GCA_009643775.1	Typhimurium	Animals	Germany
GCA_009643855.1	Enteritidis	Animals	Germany
GCA_009643875.1	Newport	Animals	Germany
GCA_009643895.1	Typhimurium	Animals	Germany
GCA_009643955.1	Dublin	Animals	Germany
GCA_009643975.1	Enteritidis	Animals	Germany
GCA_009643995.1	Stourbridge	Animals	Germany
GCA_009644015.1	Mbandaka	Animals	Germany
GCA_009644075.1	Enteritidis	Animals	Germany
GCA_009644095.1	Enteritidis	Animals	Germany
GCA_009644115.1	Derby	Animals	Germany
GCA_009644135.1	Indiana	Animals	Germany
GCA_009644145.1	Enteritidis	Animals	Germany
GCA_009644165.1	Choleraesuis	Animals	Germany
GCA_009644195.1	Choleraesuis	Animals	Germany
GCA_009644215.1	Indiana	Animals	Germany
GCA_009644235.1	Choleraesuis	Animals	Germany
GCA_009644275.1	Enteritidis	Animals	Germany
GCA_009644295.1	Typhimurium	Animals	Germany
GCA_009644355.1	Typhimurium monophasic	Animals	Germany
GCA_009644415.1	Enteritidis	Animals	Germany
GCA_009644435.1	Enteritidis	Animals	Germany
GCA_009644455.1	Indiana	Animals	Germany
GCA_009644485.1	Dublin	Animals	Germany
GCA_009644535.1	Enteritidis	Animals	Germany
GCA_009644575.1	Choleraesuis	Animals	Germany
GCA_009644595.1	Enteritidis	Animals	Germany
GCA_009644715.1	Enteritidis	Animals	Germany
GCA_009644735.1	Typhimurium monophasic	Animals	Germany
GCA_009644755.1	Choleraesuis	Animals	Germany
GCA_009644775.1	Enteritidis	Animals	Germany
GCA_009644795.1	Choleraesuis	Animals	Germany
GCA_009644895.1	Enteritidis	Animals	Germany
GCA_009644915.1	IIIb	Animals	Germany
GCA_009644935.1	Enteritidis	Animals	Germany
GCA_009644955.1	Bareilly	Animals	Germany
GCA_009645095.1	Enteritidis	Animals	Germany
GCA_009645155.1	I 4	Animals	Germany
GCA_009645175.1	Paratyphi B	Animals	Germany
GCA_009667745.1	Blockley	Animals	Israel
GCA_009667765.1	Kentucky	Animals	Israel
GCA_009667835.1	Kentucky	Animals	Israel
GCA_009668345.1	Kentucky	Animals	Israel
GCA_009668355.1	Hadar	Animals	Israel
GCA_009668365.1	Blockley	Animals	Israel
GCA_009668385.1	Kentucky	Animals	Israel
GCA_009668425.1	Java	Animals	Israel
GCA_009668445.1	Kentucky	Animals	Israel
GCA_009668455.1	Kentucky	Animals	Israel
GCA_009668465.1	Muenchen	Animals	Israel
GCA_009668475.1	Orion	Animals	Israel
GCA_009668525.1	Kentucky	Animals	Israel
GCA_009668545.1	Java	Animals	Israel
GCA_009668555.1	Kentucky	Animals	Israel
GCA_009668565.1	Muenchen	Animals	Israel
GCA_009668575.1	Blockley	Animals	Israel
GCA_009668625.1	Kentucky	Animals	Israel
GCA_009668635.1	Kentucky	Animals	Israel
GCA_009668665.1	Kentucky	Animals	Israel
GCA_009668675.1	Java	Animals	Israel
GCA_009671225.1	Kentucky	Animals	Israel
GCA_010002775.1	Paratyphi B	Animals	Germany
GCA_010002865.1	Derby	Animals	Germany
GCA_010002885.1	Paratyphi B	Animals	Germany
GCA_010002945.1	Typhimurium monophasic	Animals	Germany
GCA_010003025.1	Typhimurium monophasic	Animals	Germany
GCA_010003065.1	Typhimurium	Animals	Germany
GCA_010008185.1	Enteritidis	Animals	Germany
GCA_010145955.1	Typhimurium	Animals	Germany
GCA_010154455.1	Typhimurium	Animals	Germany
GCA_010154675.1	Typhimurium	Animals	Germany
GCA_010154725.1	Typhimurium	Animals	Germany
GCA_010154895.1	Derby	Animals	Germany
GCA_010154975.1	Derby	Animals	Germany
GCA_010155075.1	Derby	Animals	Germany
GCA_010181655.1	Infantis	Animals	Germany
GCA_010261335.2	Typhimurium	Animals	Ireland
GCA_010264795.1	Agama	Animals	Germany
GCA_010265275.1	Agama	Animals	Germany
GCA_010285345.1	Agama	Animals	Germany
GCA_010292705.1	Enteritidis	Animals	Germany
GCA_010292865.1	Enteritidis	Animals	Germany
GCA_010292965.1	Enteritidis	Animals	Germany
GCA_010293065.1	Senftenberg	Animals	Germany
GCA_010293125.1	Typhimurium monophasic	Animals	Germany
GCA_010293165.1	Infantis	Animals	Germany
GCA_010293445.1	IV 48	Animals	Germany
GCA_010293485.1	Mbandaka	Animals	Germany
GCA_010293535.1	Mbandaka	Animals	Germany
GCA_010293605.1	Enteritidis	Animals	Germany
GCA_010293675.1	Enteritidis	Animals	Germany
GCA_010293705.1	Paratyphi B	Animals	Germany
GCA_010293725.1	Infantis	Animals	Germany
GCA_010293805.1	IIIb	Animals	Germany
GCA_010293825.1	Typhimurium monophasic	Animals	Germany
GCA_010293845.1	Enteritidis	Animals	Germany
GCA_010293925.1	Enteritidis	Animals	Germany
GCA_010294005.1	Typhimurium monophasic	Animals	Germany
GCA_010294085.1	Typhimurium monophasic	Animals	Germany
GCA_010294105.1	Enteritidis	Animals	Germany
GCA_010294125.1	Mbandaka	Animals	Germany
GCA_010294145.1	Enteritidis	Animals	Germany
GCA_010294205.1	Enteritidis	Animals	Germany
GCA_010294225.1	Enteritidis	Animals	Germany
GCA_010294245.1	Enteritidis	Animals	Germany
GCA_010294285.1	Kottbus	Animals	Germany
GCA_010294365.1	Enteritidis	Animals	Germany
GCA_010294385.1	Enteritidis	Animals	Germany
GCA_010294425.1	Enteritidis	Animals	Germany
GCA_010294505.1	Hadar	Animals	Germany
GCA_010294545.1	Enteritidis	Animals	Germany
GCA_010294585.1	Havana	Animals	Germany
GCA_010294625.1	Enteritidis	Animals	Germany
GCA_010294705.1	Typhimurium	Animals	Germany
GCA_010295045.1	Infantis	Animals	Germany
GCA_010295105.1	Enteritidis	Animals	Germany
GCA_010295205.1	Indiana	Animals	Germany
GCA_010295225.1	Mbandaka	Animals	Germany
GCA_010295265.1	Mikawasima	Animals	Germany
GCA_010295385.1	Enteritidis	Animals	Germany
GCA_010295425.1	Infantis	Animals	Germany
GCA_010295485.1	Enteritidis	Animals	Germany
GCA_010295505.1	IIIb	Animals	Germany
GCA_010295525.1	Enteritidis	Animals	Germany
GCA_010295585.1	IIIb	Animals	Germany
GCA_010295625.1	Infantis	Animals	Germany
GCA_010295645.1	Typhimurium monophasic	Animals	Germany
GCA_010295705.1	Enteritidis	Animals	Germany
GCA_010295785.1	Indiana	Animals	Germany
GCA_010295805.1	IIIb	Animals	Germany
GCA_010295845.1	Enteritidis	Animals	Germany
GCA_010295885.1	Infantis	Animals	Germany
GCA_010296945.1	IIIb	Animals	Germany
GCA_010297145.1	Coeln	Animals	Germany
GCA_010297585.1	Typhimurium monophasic	Animals	Germany
GCA_010297635.1	Dublin	Animals	Germany
GCA_010297705.1	Infantis	Animals	Germany
GCA_010297765.1	Enteritidis	Animals	Germany
GCA_010298005.1	Typhimurium	Animals	Germany
GCA_010298065.1	Paratyphi B	Animals	Germany
GCA_010298205.1	Idikan	Animals	Germany
GCA_010300745.1	IIIb	Animals	Germany
GCA_010300785.1	Choleraesuis	Animals	Germany
GCA_010379065.1	Typhimurium	Animals	Germany
GCA_010379225.1	Derby	Animals	Germany
GCA_010389215.1	Binza	Animals	United Kingdom
GCA_010391135.1	Java	Animals	United Kingdom
GCA_010395305.1	Eimsbuettel	Animals	United Kingdom
GCA_010398965.1	Paratyphi B	Animals	Germany
GCA_010399025.1	Typhimurium monophasic	Animals	Germany
GCA_010400585.1	Typhimurium monophasic	Animals	Germany
GCA_010407025.1	Typhimurium monophasic	Animals	Germany
GCA_010411615.1	Paratyphi B	Animals	Germany
GCA_010413375.1	Newport	Animals	Germany
GCA_010417125.1	Infantis	Animals	Germany
GCA_010417445.1	Typhimurium monophasic	Animals	Germany
GCA_010418105.1	Typhimurium	Animals	Germany
GCA_010426565.1	Paratyphi B	Animals	Germany
GCA_010430325.1	Derby	Animals	Germany
GCA_010434355.1	Infantis	Animals	Germany
GCA_010448235.1	Typhimurium	Animals	Germany
GCA_010451575.1	Paratyphi B	Animals	Germany
GCA_010458305.1	Typhimurium	Animals	Germany
GCA_010458445.1	Typhimurium monophasic	Animals	Germany
GCA_010458475.1	Typhimurium	Animals	Germany
GCA_010460365.1	Typhimurium monophasic	Animals	Germany
GCA_010461545.1	Infantis	Animals	Germany
GCA_010462025.1	Derby	Animals	Germany
GCA_010462805.1	Enteritidis	Animals	Germany
GCA_010462905.1	Typhimurium	Animals	Germany
GCA_010470505.1	Derby	Animals	Germany
GCA_010475005.1	Typhimurium monophasic	Animals	Germany
GCA_010475045.1	Typhimurium	Animals	Germany
GCA_010475305.1	Infantis	Animals	Germany
GCA_010481655.1	Paratyphi B	Animals	Germany
GCA_010481735.1	Derby	Animals	Germany
GCA_010485195.1	Enteritidis	Animals	Germany
GCA_010485735.1	Typhimurium	Animals	Germany
GCA_010490955.1	Livingstone	Animals	United Kingdom
GCA_010493975.1	Paratyphi B	Animals	Germany
GCA_010495915.1	Paratyphi B	Animals	Germany
GCA_010503155.1	Derby	Animals	Germany
GCA_010505075.1	Infantis	Animals	Germany
GCA_010505755.1	Typhimurium	Animals	Germany
GCA_010511575.1	Infantis	Animals	Germany
GCA_010511795.1	Typhimurium monophasic	Animals	Germany
GCA_010511955.1	Derby	Animals	Germany
GCA_010512035.1	Typhimurium monophasic	Animals	Germany
GCA_010512115.1	Typhimurium monophasic	Animals	Germany
GCA_010513025.1	Derby	Animals	Germany
GCA_010526475.1	Paratyphi B	Animals	Germany
GCA_010527865.1	Paratyphi B	Animals	Germany
GCA_010531155.1	Enteritidis	Animals	Germany
GCA_010537655.1	Java	Animals	United Kingdom
GCA_010578505.1	Derby	Animals	Germany
GCA_010578605.1	Typhimurium	Animals	Germany
GCA_010578625.1	Saintpaul	Animals	Germany
GCA_010580805.1	Paratyphi B	Animals	Germany
GCA_010581405.1	Paratyphi B	Animals	Germany
GCA_010581745.1	Paratyphi B	Animals	Germany
GCA_010582185.1	Paratyphi B	Animals	Germany
GCA_010582265.1	Typhimurium monophasic	Animals	Germany
GCA_010582565.1	Infantis	Animals	Germany
GCA_010582865.1	Paratyphi B	Animals	Germany
GCA_010583305.1	Paratyphi B	Animals	Germany
GCA_010583445.1	Typhimurium monophasic	Animals	Germany
GCA_010583865.1	Derby	Animals	Germany
GCA_010583945.1	Infantis	Animals	Germany
GCA_010584105.1	Derby	Animals	Germany
GCA_010600425.1	Typhimurium monophasic	Animals	Germany
GCA_010601385.1	Hadar	Animals	United Kingdom
GCA_010611285.1	Typhimurium monophasic	Animals	Germany
GCA_010611445.1	Infantis	Animals	Germany
GCA_010611765.1	Typhimurium monophasic	Animals	Germany
GCA_010612315.1	Typhimurium	Animals	Germany
GCA_010614205.1	Enteritidis	Animals	Germany
GCA_010614285.1	Typhimurium	Animals	Germany
GCA_010614355.1	Typhimurium	Animals	Germany
GCA_010614605.1	Infantis	Animals	Germany
GCA_010615485.1	Typhimurium	Animals	Germany
GCA_010615565.1	Typhimurium	Animals	Germany
GCA_010615745.1	Enteritidis	Animals	Germany
GCA_010616765.1	Typhimurium monophasic	Animals	Germany
GCA_010616895.1	Enteritidis	Animals	Germany
GCA_010617005.1	Infantis	Animals	Germany
GCA_010617285.1	Typhimurium monophasic	Animals	Germany
GCA_010617565.1	Typhimurium monophasic	Animals	Germany
GCA_010618265.1	Salmonella Unnamed	Animals	United Kingdom
GCA_010640105.1	Java	Animals	United Kingdom
GCA_010642575.1	Java	Animals	United Kingdom
GCA_010644165.1	Eimsbuettel	Animals	United Kingdom
GCA_010660565.1	45	Animals	USA
GCA_010667405.1	Paratyphi B	Animals	Germany
GCA_010677105.1	Java	Animals	United Kingdom
GCA_010680825.1	Livingstone	Animals	United Kingdom
GCA_010711575.1	Java	Animals	United Kingdom
GCA_010776315.1	Derby	Animals	Germany
GCA_010776335.1	Derby	Animals	Germany
GCA_010778035.1	Paratyphi B	Animals	Germany
GCA_010778315.1	Paratyphi B	Animals	Germany
GCA_010778355.1	Paratyphi B	Animals	Germany
GCA_010778435.1	Paratyphi B	Animals	Germany
GCA_010778535.1	Typhimurium monophasic	Animals	Germany
GCA_010781815.1	Derby	Animals	Germany
GCA_010781835.1	Infantis	Animals	Germany
GCA_010781915.1	Infantis	Animals	Germany
GCA_010781935.1	Derby	Animals	Germany
GCA_010781975.1	Paratyphi B	Animals	Germany
GCA_010871625.1	Enteritidis	Animals	United Kingdom
GCA_010897175.1	Enteritidis	Animals	United Kingdom
GCA_010922635.1	Enteritidis	Animals	United Kingdom
GCA_010944255.1	Enteritidis	Animals	United Kingdom
GCA_010966675.1	Montevideo	Animals	United Kingdom
GCA_010974515.1	Typhimurium	Animals	Germany
GCA_011087085.1	Typhimurium	Animals	United Kingdom
GCA_011094085.1	Typhimurium	Animals	United Kingdom
GCA_011095985.1	Typhimurium	Animals	United Kingdom
GCA_011096045.1	Typhimurium	Animals	United Kingdom
GCA_011096525.1	Enteritidis	Animals	United Kingdom
GCA_011096545.1	Typhimurium	Animals	United Kingdom
GCA_011097625.1	Enteritidis	Animals	United Kingdom
GCA_011108915.1	Typhimurium	Animals	United Kingdom
GCA_011125815.1	Enteritidis	Animals	Germany
GCA_011126435.1	Infantis	Animals	Germany
GCA_011127755.1	Typhimurium monophasic	Animals	Germany
GCA_011128415.1	Derby	Animals	Germany
GCA_011128435.1	Enteritidis	Animals	Germany
GCA_011128535.1	Typhimurium	Animals	Germany
GCA_011128715.1	Derby	Animals	Germany
GCA_011137395.1	Typhimurium	Animals	Germany
GCA_011137425.1	Typhimurium monophasic	Animals	Germany
GCA_011137455.1	Typhimurium monophasic	Animals	Germany
GCA_011142715.1	Enteritidis	Animals	United Kingdom
GCA_011168295.1	Paratyphi B	Animals	Germany
GCA_011169225.1	Infantis	Animals	Germany
GCA_011294295.1	Indiana	Animals	United Kingdom
GCA_011294375.1	Indiana	Animals	United Kingdom
GCA_011294555.1	Indiana	Animals	United Kingdom
GCA_011383825.1	Indiana	Animals	United Kingdom
GCA_011383965.1	Indiana	Animals	United Kingdom
GCA_011384125.1	Indiana	Animals	United Kingdom
GCA_011384145.1	Indiana	Animals	United Kingdom
GCA_011396375.1	Paratyphi B	Animals	Germany
GCA_011401155.1	Typhimurium	Animals	Germany
GCA_011401635.1	Typhimurium	Animals	Germany
GCA_011412715.1	Typhimurium monophasic	Animals	Germany
GCA_011414015.1	Goldcoast	Animals	United Kingdom
GCA_011415995.1	Typhimurium	Animals	Germany
GCA_011419935.1	Paratyphi B	Animals	Germany
GCA_011424775.1	Infantis	Animals	Germany
GCA_011424785.1	Typhimurium	Animals	Germany
GCA_011424925.1	Typhimurium	Animals	Germany
GCA_011438915.1	Paratyphi B	Animals	Germany
GCA_011570325.1	Enteritidis	Animals	United Kingdom
GCA_011625165.1	Typhimurium	Animals	United Kingdom
GCA_011637135.1	Typhimurium	Animals	United Kingdom
GCA_011641235.1	Enteritidis	Animals	United Kingdom
GCA_011654655.1	Enteritidis	Animals	United Kingdom
GCA_011657535.1	Newport	Animals	United Kingdom
GCA_011659515.1	Typhimurium	Animals	United Kingdom
GCA_011659715.1	Typhimurium	Animals	United Kingdom
GCA_011675265.1	Muenchen	Animals	United Kingdom
GCA_011688415.1	Typhimurium	Animals	United Kingdom
GCA_011690735.1	Enteritidis	Animals	United Kingdom
GCA_011747155.1	Indiana	Animals	United Kingdom
GCA_013122595.1	Typhimurium	Animals	United Kingdom
GCA_013122795.1	Typhimurium	Animals	United Kingdom
GCA_013122815.1	Typhimurium	Animals	United Kingdom
GCA_013126875.1	Typhimurium	Animals	United Kingdom
GCA_013126915.1	Typhimurium	Animals	United Kingdom
GCA_013127215.1	Typhimurium	Animals	United Kingdom
GCA_013127235.1	Typhimurium	Animals	United Kingdom
GCA_013127295.1	Typhimurium	Animals	United Kingdom
GCA_013127395.1	Typhimurium	Animals	United Kingdom
GCA_013127415.1	Typhimurium	Animals	United Kingdom
GCA_013127435.1	Typhimurium	Animals	United Kingdom
GCA_013127555.1	Typhimurium	Animals	United Kingdom
GCA_013127715.1	Typhimurium	Animals	United Kingdom
GCA_013127775.1	Typhimurium	Animals	United Kingdom
GCA_013127895.1	Typhimurium	Animals	United Kingdom
GCA_013127935.1	Typhimurium	Animals	United Kingdom
GCA_013127965.1	Typhimurium	Animals	United Kingdom
GCA_013128015.1	Typhimurium	Animals	United Kingdom
GCA_013128175.1	Typhimurium	Animals	United Kingdom
GCA_013128635.1	Typhimurium	Animals	United Kingdom
GCA_013133175.1	Typhimurium	Animals	United Kingdom
GCA_013765465.1	Typhimurium	Animals	United Kingdom
GCA_013765605.1	Enteritidis	Animals	United Kingdom
GCA_013806095.1	Enteritidis	Animals	United Kingdom
GCA_013806425.1	Enteritidis	Animals	United Kingdom
GCA_013806745.1	Enteritidis	Animals	United Kingdom
GCA_013806765.1	Enteritidis	Animals	United Kingdom
GCA_013806805.1	Enteritidis	Animals	United Kingdom
GCA_013806825.1	Enteritidis	Animals	United Kingdom
GCA_013808265.1	Enteritidis	Animals	United Kingdom
GCA_013808345.1	Enteritidis	Animals	United Kingdom
GCA_014533215.1	Typhimurium	Animals	United Kingdom
GCA_014533375.1	Typhimurium	Animals	United Kingdom
GCA_014544605.1	Typhimurium	Animals	United Kingdom
GCA_014544665.1	Typhimurium	Animals	United Kingdom
GCA_014545005.1	Typhimurium	Animals	United Kingdom
GCA_014545625.1	Typhimurium	Animals	United Kingdom
GCA_014545725.1	Typhimurium	Animals	United Kingdom
GCA_014545845.1	Typhimurium	Animals	United Kingdom
GCA_015042635.1	Choleraesuis	Animals	Germany
GCA_015042775.1	Enteritidis	Animals	Germany
GCA_015042815.1	Typhimurium	Animals	Germany
GCA_015042835.1	Typhimurium	Animals	Germany
GCA_015042875.1	Typhimurium	Animals	Germany
GCA_015042895.1	Dublin	Animals	Germany
GCA_015042935.1	Mbandaka	Animals	Germany
GCA_015042985.1	Enteritidis	Animals	Germany
GCA_015043055.1	Newport	Animals	Germany
GCA_015043095.1	Dublin	Animals	Germany
GCA_015043135.1	Enteritidis	Animals	Germany
GCA_015043175.1	Senftenberg	Animals	Germany
GCA_015043195.1	Schwarzengrund	Animals	Germany
GCA_015043295.1	Typhimurium	Animals	Germany
GCA_015043315.1	Newport	Animals	Germany
GCA_015043355.1	Enteritidis	Animals	Germany
GCA_015043415.1	Blockley	Animals	Germany
GCA_015043435.1	Heidelberg	Animals	Germany
GCA_015043455.1	Enteritidis	Animals	Germany
GCA_015043515.1	Typhimurium	Animals	Germany
GCA_015043535.1	Typhimurium	Animals	Germany
GCA_015043585.1	Enteritidis	Animals	Germany
GCA_015043635.1	Agona	Animals	Germany
GCA_015043655.1	Dublin	Animals	Germany
GCA_015043695.1	Enteritidis	Animals	Germany
GCA_015043715.1	Enteritidis	Animals	Germany
GCA_015043755.1	Enteritidis	Animals	Germany
GCA_015043795.1	Enteritidis	Animals	Germany
GCA_015043855.1	Dublin	Animals	Germany
GCA_015043875.1	Infantis	Animals	Germany
GCA_015043955.1	Infantis	Animals	Germany
GCA_015044075.1	Enteritidis	Animals	Germany
GCA_015044095.1	Enteritidis	Animals	Germany
GCA_015044215.1	Enteritidis	Animals	Germany
GCA_015044235.1	Enteritidis	Animals	Germany
GCA_015044255.1	Enteritidis	Animals	Germany
GCA_015044285.1	Agona	Animals	Germany
GCA_015044355.1	Typhimurium	Animals	Germany
GCA_015044365.1	Ohio	Animals	Germany
GCA_015044415.1	Agona	Animals	Germany
GCA_015044515.1	Enteritidis	Animals	Germany
GCA_015044535.1	Choleraesuis	Animals	Germany
GCA_015044555.1	Infantis	Animals	Germany
GCA_015044595.1	Typhimurium	Animals	Germany
GCA_015044665.1	Enteritidis	Animals	Germany
GCA_015044685.1	Livingstone	Animals	Germany
GCA_015044705.1	Enteritidis	Animals	Germany
GCA_015044765.1	Newport	Animals	Germany
GCA_015044805.1	Rissen	Animals	Germany
GCA_015044835.1	Typhimurium	Animals	Germany
GCA_015044865.1	Dublin	Animals	Germany
GCA_015045025.1	Enteritidis	Animals	Germany
GCA_015045085.1	Typhimurium	Animals	Germany
GCA_015045145.1	Enteritidis	Animals	Germany
GCA_015045235.1	Livingstone	Animals	Germany
GCA_015045265.1	Enteritidis	Animals	Germany
GCA_015045365.1	Newport	Animals	Germany
GCA_015045585.1	Typhimurium	Animals	Germany
GCA_015045655.1	Infantis	Animals	Germany
GCA_015045925.1	Glostrup	Animals	Germany
GCA_015045985.1	Rissen	Animals	Germany
GCA_015046085.1	Typhimurium	Animals	Germany
GCA_015046105.1	Rissen	Animals	Germany
GCA_015046125.1	Orion	Animals	Germany
GCA_015046145.1	Infantis	Animals	Germany
GCA_015046225.1	Enteritidis	Animals	Germany
GCA_015046265.1	Typhimurium	Animals	Germany
GCA_015046325.1	Choleraesuis	Animals	Germany
GCA_015123435.1	Enteritidis	Animals	United Kingdom
GCA_015123855.1	Enteritidis	Animals	United Kingdom
GCA_015123955.1	Enteritidis	Animals	United Kingdom
GCA_015124135.1	Reading	Animals	United Kingdom
GCA_015127465.1	Enteritidis	Animals	United Kingdom
GCA_015127655.1	Enteritidis	Animals	United Kingdom
GCA_015128705.1	Enteritidis	Animals	United Kingdom
GCA_015130055.1	Enteritidis	Animals	United Kingdom
GCA_015130755.1	Enteritidis	Animals	United Kingdom
GCA_015130955.1	Enteritidis	Animals	United Kingdom
GCA_015130995.1	Enteritidis	Animals	United Kingdom
GCA_015131535.1	Enteritidis	Animals	United Kingdom
GCA_015131635.1	Typhimurium	Animals	United Kingdom
GCA_015132275.1	Enteritidis	Animals	United Kingdom
GCA_015132575.1	Enteritidis	Animals	United Kingdom
GCA_015132855.1	Pomona	Animals	United Kingdom
GCA_015133035.1	Typhimurium	Animals	United Kingdom
GCA_015133075.1	Enteritidis	Animals	United Kingdom
GCA_015133135.1	Infantis	Animals	United Kingdom
GCA_015133155.1	Enteritidis	Animals	United Kingdom
GCA_015133255.1	Infantis	Animals	United Kingdom
GCA_015133475.1	Enteritidis	Animals	United Kingdom
GCA_015133975.1	Typhimurium	Animals	United Kingdom
GCA_015134295.1	Typhimurium	Animals	United Kingdom
GCA_015171195.1	Enteritidis	Animals	United Kingdom
GCA_015171425.1	Enteritidis	Animals	United Kingdom
GCA_015445625.1	Infantis	Animals	United Kingdom
GCA_015445905.1	Infantis	Animals	United Kingdom
GCA_015448265.1	Infantis	Animals	United Kingdom
GCA_015448285.1	Infantis	Animals	United Kingdom
GCA_015448325.1	Infantis	Animals	United Kingdom
GCA_015480425.1	Enteritidis	Animals	United Kingdom
GCA_015480505.1	Enteritidis	Animals	United Kingdom
GCA_015480645.1	Typhimurium	Animals	United Kingdom
GCA_015480685.1	Typhimurium	Animals	United Kingdom
GCA_015480785.1	Enteritidis	Animals	United Kingdom
GCA_015481365.1	Newport	Animals	United Kingdom
GCA_015884335.1	Typhimurium	Animals	Australia
GCA_015884485.1	Typhimurium	Animals	Australia
GCA_015884945.1	Typhimurium	Animals	Australia
GCA_015885385.1	Typhimurium	Animals	Australia
GCA_015885465.1	Typhimurium	Animals	Australia
GCA_015885505.1	Typhimurium	Animals	Australia
GCA_015885765.1	Typhimurium	Animals	Australia
GCA_015885785.1	Typhimurium	Animals	Australia
GCA_015885805.1	Typhimurium	Animals	Australia
GCA_015885825.1	Typhimurium	Animals	Australia
GCA_015885865.1	Typhimurium	Animals	Australia
GCA_015885885.1	Typhimurium	Animals	Australia
GCA_015885905.1	Typhimurium	Animals	Australia
GCA_015885925.1	Typhimurium	Animals	Australia
GCA_015885965.1	Typhimurium	Animals	Australia
GCA_015885985.1	Typhimurium	Animals	Australia
GCA_015886025.1	Typhimurium	Animals	Australia
GCA_015886145.1	Typhimurium	Animals	Australia
GCA_015886205.1	Typhimurium	Animals	Australia
GCA_015886265.1	Typhimurium	Animals	Australia
GCA_015886345.1	Typhimurium	Animals	Australia
GCA_015886365.1	Typhimurium	Animals	Australia
GCA_015886385.1	Typhimurium	Animals	Australia
GCA_015886405.1	Typhimurium	Animals	Australia
GCA_015886425.1	Typhimurium	Animals	Australia
GCA_015886435.1	Typhimurium	Animals	Australia
GCA_015886505.1	Typhimurium	Animals	Australia
GCA_015886685.1	Typhimurium	Animals	Australia
GCA_015886745.1	Typhimurium	Animals	Australia
GCA_015886765.1	Typhimurium	Animals	Australia
GCA_015886825.1	Typhimurium	Animals	Australia
GCA_015887025.1	Typhimurium	Animals	Australia
GCA_015887065.1	Typhimurium	Animals	Australia
GCA_015887125.1	Typhimurium	Animals	Australia
GCA_015887145.1	Typhimurium	Animals	Australia
GCA_015887165.1	Typhimurium	Animals	Australia
GCA_015887185.1	Typhimurium	Animals	Australia
GCA_015887265.1	Typhimurium	Animals	Australia
GCA_015887305.1	Typhimurium	Animals	Australia
GCA_015887365.1	Typhimurium	Animals	Australia
GCA_015887405.1	Typhimurium	Animals	Australia
GCA_015887505.1	Typhimurium	Animals	Australia
GCA_015887565.1	Typhimurium	Animals	Australia
GCA_015887785.1	Typhimurium	Animals	Australia
GCA_015905725.1	Typhimurium	Animals	Australia
GCA_016225985.1	Enteritidis	Animals	Germany
GCA_016226025.1	Enteritidis	Animals	Germany
GCA_016226625.1	Enteritidis	Animals	Germany
GCA_016226645.1	Enteritidis	Animals	Germany
GCA_016228825.1	Typhimurium	Animals	Germany
GCA_016228845.1	Typhimurium	Animals	Germany
GCA_016228885.1	Typhimurium	Animals	Germany
GCA_016228945.1	Enteritidis	Animals	Germany
GCA_016228965.1	Enteritidis	Animals	Germany
GCA_016228985.1	Enteritidis	Animals	Germany
GCA_016230985.1	Enteritidis	Animals	Germany
GCA_016358495.1	Enteritidis	Animals	Germany
GCA_016358625.1	Enteritidis	Animals	Germany
GCA_016358705.1	Enteritidis	Animals	Germany
GCA_017344795.1	Nottingham	Animals	United Kingdom
GCA_018956255.1	Typhimurium	Animals	United Kingdom
GCA_019203305.1	Enteritidis	Animals	Germany
GCA_019203385.1	Enteritidis	Animals	Germany
GCA_019203725.1	Enteritidis	Animals	Germany
GCA_019226005.1	Enteritidis	Animals	Germany
GCA_019259505.1	Enteritidis	Animals	Germany
GCA_019260585.1	Enteritidis	Animals	Germany
GCA_019263545.1	Enteritidis	Animals	Germany
GCA_019263565.1	Enteritidis	Animals	Germany
GCA_019465675.1	Enteritidis	Animals	United Kingdom
GCA_019467165.1	Anatum	Animals	United Kingdom
GCA_019467645.1	Montevideo	Animals	United Kingdom
GCA_019473665.1	Enteritidis	Animals	United Kingdom
GCA_019475245.1	Typhimurium	Animals	United Kingdom
GCA_019475585.1	Enteritidis	Animals	United Kingdom
GCA_019476625.1	Chester	Animals	United Kingdom
GCA_019539955.1	Infantis	Animals	United Kingdom
GCA_019551215.1	Enteritidis	Animals	United Kingdom
GCA_019943695.1	Kedougou	Animals	United Kingdom
GCA_019943775.1	Kedougou	Animals	United Kingdom
GCA_019943815.1	Infantis	Animals	United Kingdom
GCA_019944555.1	Kedougou	Animals	United Kingdom
GCA_019944675.1	Give	Animals	United Kingdom
GCA_019944755.1	Indiana	Animals	United Kingdom
GCA_019944795.1	Hessarek	Animals	United Kingdom
GCA_019944815.1	Indiana	Animals	United Kingdom
GCA_019944915.1	Dublin	Animals	United Kingdom
GCA_019944975.1	Typhimurium	Animals	United Kingdom
GCA_019944995.1	Kedougou	Animals	United Kingdom
GCA_019945015.1	Dublin	Animals	United Kingdom
GCA_019945375.1	Dublin	Animals	United Kingdom
GCA_019945615.1	Infantis	Animals	United Kingdom
GCA_019945695.1	Uganda	Animals	United Kingdom
GCA_019946695.1	Dublin	Animals	United Kingdom
GCA_019946775.1	Enteritidis	Animals	United Kingdom
GCA_019946815.1	Infantis	Animals	United Kingdom
GCA_019946835.1	Dublin	Animals	United Kingdom
GCA_019946855.1	Agona	Animals	United Kingdom
GCA_019946935.1	Derby	Animals	United Kingdom
GCA_019946955.1	Agona	Animals	United Kingdom
GCA_019947035.1	Dublin	Animals	United Kingdom
GCA_019947055.1	Hadar	Animals	United Kingdom
GCA_019948095.1	Dublin	Animals	United Kingdom
GCA_019948135.1	Infantis	Animals	United Kingdom
GCA_019948215.1	Typhimurium	Animals	United Kingdom
GCA_019948295.1	Enteritidis	Animals	United Kingdom
GCA_019948335.1	Oslo	Animals	United Kingdom
GCA_019948355.1	Indiana	Animals	United Kingdom
GCA_019948375.1	Agona	Animals	United Kingdom
GCA_019948415.1	Oslo	Animals	United Kingdom
GCA_019948455.1	Typhimurium	Animals	United Kingdom
GCA_019948515.1	Dublin	Animals	United Kingdom
GCA_019948555.1	Indiana	Animals	United Kingdom
GCA_019948575.1	Dublin	Animals	United Kingdom
GCA_019948595.1	Derby	Animals	United Kingdom
GCA_019948615.1	Virchow	Animals	United Kingdom
GCA_019948675.1	Enteritidis	Animals	United Kingdom
GCA_019948715.1	Infantis	Animals	United Kingdom
GCA_019948755.1	Infantis	Animals	United Kingdom
GCA_019948775.1	Indiana	Animals	United Kingdom
GCA_019948795.1	Derby	Animals	United Kingdom
GCA_019948835.1	Indiana	Animals	United Kingdom
GCA_019948915.1	Anatum	Animals	United Kingdom
GCA_019948975.1	Brandenburg	Animals	United Kingdom
GCA_019948995.1	Derby	Animals	United Kingdom
GCA_019949035.1	Rissen	Animals	United Kingdom
GCA_019949055.1	Typhimurium	Animals	United Kingdom
GCA_019949075.1	Dublin	Animals	United Kingdom
GCA_019949155.1	Enteritidis	Animals	United Kingdom
GCA_019949175.1	Infantis	Animals	United Kingdom
GCA_019949215.1	Agona	Animals	United Kingdom
GCA_019949255.1	Uganda	Animals	United Kingdom
GCA_019949295.1	Dublin	Animals	United Kingdom
GCA_019949375.1	Kottbus	Animals	United Kingdom
GCA_019949395.1	Brandenburg	Animals	United Kingdom
GCA_019949475.1	Infantis	Animals	United Kingdom
GCA_019949515.1	Infantis	Animals	United Kingdom
GCA_019949535.1	Dublin	Animals	United Kingdom
GCA_019949595.1	Enteritidis	Animals	United Kingdom
GCA_019949735.1	Give	Animals	United Kingdom
GCA_019949775.1	Isangi	Animals	United Kingdom
GCA_019949795.1	Dublin	Animals	United Kingdom
GCA_019949835.1	Dublin	Animals	United Kingdom
GCA_019949875.1	Dublin	Animals	United Kingdom
GCA_019949915.1	Infantis	Animals	United Kingdom
GCA_019949935.1	Indiana	Animals	United Kingdom
GCA_019949955.1	Agona	Animals	United Kingdom
GCA_019949975.1	Agona	Animals	United Kingdom
GCA_019950035.1	Dublin	Animals	United Kingdom
GCA_019950135.1	Dublin	Animals	United Kingdom
GCA_019950175.1	Indiana	Animals	United Kingdom
GCA_019950195.1	Dublin	Animals	United Kingdom
GCA_019950255.1	Newport	Animals	United Kingdom
GCA_019950335.1	Newport	Animals	United Kingdom
GCA_019950355.1	Enteritidis	Animals	United Kingdom
GCA_019950375.1	Derby	Animals	United Kingdom
GCA_019950495.1	Derby	Animals	United Kingdom
GCA_019950515.1	Infantis	Animals	United Kingdom
GCA_019950975.1	Infantis	Animals	United Kingdom
GCA_019951075.1	Dublin	Animals	United Kingdom
GCA_019951115.1	Agama	Animals	United Kingdom
GCA_019951135.1	Hadar	Animals	United Kingdom
GCA_019951145.1	Enteritidis	Animals	United Kingdom
GCA_019951195.1	Typhimurium	Animals	United Kingdom
GCA_019951215.1	Enteritidis	Animals	United Kingdom
GCA_019951275.1	Agona	Animals	United Kingdom
GCA_019951295.1	Kedougou	Animals	United Kingdom
GCA_019951335.1	Newport	Animals	United Kingdom
GCA_019952075.1	Derby	Animals	United Kingdom
GCA_019952115.1	Indiana	Animals	United Kingdom
GCA_019952175.1	Brandenburg	Animals	United Kingdom
GCA_019952195.1	Indiana	Animals	United Kingdom
GCA_019952275.1	Infantis	Animals	United Kingdom
GCA_019952295.1	Kedougou	Animals	United Kingdom
GCA_019952315.1	Brandenburg	Animals	United Kingdom
GCA_019953155.1	Brandenburg	Animals	United Kingdom
GCA_019953195.1	Infantis	Animals	United Kingdom
GCA_019953215.1	Infantis	Animals	United Kingdom
GCA_019953275.1	London	Animals	United Kingdom
GCA_019953375.1	Virchow	Animals	United Kingdom
GCA_019953395.1	Enteritidis	Animals	United Kingdom
GCA_019953475.1	Dublin	Animals	United Kingdom
GCA_019953495.1	Dublin	Animals	United Kingdom
GCA_019954095.1	Infantis	Animals	United Kingdom
GCA_019954135.1	Dublin	Animals	United Kingdom
GCA_019954155.1	Dublin	Animals	United Kingdom
GCA_019954215.1	Derby	Animals	United Kingdom
GCA_019961255.1	Panama	Animals	United Kingdom
GCA_019961515.1	Enteritidis	Animals	United Kingdom
GCA_019961675.1	Infantis	Animals	United Kingdom
GCA_019961875.1	Infantis	Animals	United Kingdom
GCA_019961895.1	Mbandaka	Animals	United Kingdom
GCA_019961915.1	Hessarek	Animals	United Kingdom
GCA_020069705.1	Typhimurium	Animals	Peru
GCA_020070405.1	Typhimurium	Animals	Peru
GCA_020070425.1	Typhimurium	Animals	Peru
GCA_020070545.1	Typhimurium	Animals	Peru
GCA_020155275.1	Enteritidis	Animals	United Kingdom
GCA_020236555.1	Panama	Animals	United Kingdom
GCA_020236655.1	Infantis	Animals	United Kingdom
GCA_020236695.1	Montevideo	Animals	United Kingdom
GCA_020236735.1	Newport	Animals	United Kingdom
GCA_020236755.1	Oslo	Animals	United Kingdom
GCA_020236775.1	Livingstone	Animals	United Kingdom
GCA_020236855.1	Newport	Animals	United Kingdom
GCA_020236875.1	Salmonella enterica	Animals	United Kingdom
GCA_020237465.1	Kottbus	Animals	United Kingdom
GCA_020237485.1	Newport	Animals	United Kingdom
GCA_020238645.1	Montevideo	Animals	United Kingdom
GCA_020239025.1	Kedougou	Animals	United Kingdom
GCA_020239045.1	Montevideo	Animals	United Kingdom
GCA_020239105.1	Kottbus	Animals	United Kingdom
GCA_020239125.1	Newport	Animals	United Kingdom
GCA_020239165.1	Livingstone	Animals	United Kingdom
GCA_020240685.1	Rissen	Animals	United Kingdom
GCA_020241445.1	Muenster	Animals	United Kingdom
GCA_020241465.1	Montevideo	Animals	United Kingdom
GCA_020241505.1	Livingstone	Animals	United Kingdom
GCA_020242365.1	Mbandaka	Animals	United Kingdom
GCA_020242425.1	Newport	Animals	United Kingdom
GCA_020243565.1	Rissen	Animals	United Kingdom
GCA_020243725.1	Stourbridge	Animals	United Kingdom
GCA_020243745.1	Mbandaka	Animals	United Kingdom
GCA_020243925.1	Newport	Animals	United Kingdom
GCA_020244365.1	Livingstone	Animals	United Kingdom
GCA_020255645.1	Livingstone	Animals	United Kingdom
GCA_020259045.1	Montevideo	Animals	United Kingdom
GCA_020259305.1	Hessarek	Animals	United Kingdom
GCA_020259425.1	Mbandaka	Animals	United Kingdom
GCA_020260545.1	Livingstone	Animals	United Kingdom
GCA_020260605.1	Infantis	Animals	United Kingdom
GCA_020260985.1	Muenchen	Animals	United Kingdom
GCA_020261005.1	Javiana	Animals	United Kingdom
GCA_020261585.1	Panama	Animals	United Kingdom
GCA_020262765.1	Montevideo	Animals	United Kingdom
GCA_020263405.1	Oslo	Animals	United Kingdom
GCA_020264105.1	Anatum	Animals	United Kingdom
GCA_020264145.1	Newport	Animals	United Kingdom
GCA_020264165.1	Kedougou	Animals	United Kingdom
GCA_020264185.1	Newport	Animals	United Kingdom
GCA_020264885.1	Livingstone	Animals	United Kingdom
GCA_020264905.1	Stanleyville	Animals	United Kingdom
GCA_020265545.1	Infantis	Animals	United Kingdom
GCA_020265565.1	Uganda	Animals	United Kingdom
GCA_020265605.1	Rissen	Animals	United Kingdom
GCA_020265625.1	Livingstone	Animals	United Kingdom
GCA_020265645.1	Kedougou	Animals	United Kingdom
GCA_020265665.1	Panama	Animals	United Kingdom
GCA_020265685.1	Orion	Animals	United Kingdom
GCA_020265705.1	Newport	Animals	United Kingdom
GCA_020277825.1	Panama	Animals	United Kingdom
GCA_020277845.1	Newport	Animals	United Kingdom
GCA_020277965.1	Infantis	Animals	United Kingdom
GCA_020277985.1	Newport	Animals	United Kingdom
GCA_020278025.1	Senftenberg	Animals	United Kingdom
GCA_020278045.1	Mbandaka	Animals	United Kingdom
GCA_020278065.1	Orion	Animals	United Kingdom
GCA_020278845.1	Panama	Animals	United Kingdom
GCA_020409185.1	Newport	Animals	United Kingdom
GCA_020460625.1	Agona	Animals	United Kingdom
GCA_020461185.1	Agona	Animals	United Kingdom
GCA_020461205.1	Agama	Animals	United Kingdom
GCA_020461545.1	Agona	Animals	United Kingdom
GCA_020461885.1	Dublin	Animals	United Kingdom
GCA_020461965.1	Cerro	Animals	United Kingdom
GCA_020462225.1	Muenchen	Animals	United Kingdom
GCA_020470385.1	Enteritidis	Animals	United Kingdom
GCA_020470405.1	Derby	Animals	United Kingdom
GCA_020908275.1	Montevideo	Animals	United Kingdom
GCA_020910385.1	Agama	Animals	United Kingdom
GCA_020911205.1	Brandenburg	Animals	United Kingdom
GCA_020911225.1	Infantis	Animals	United Kingdom
GCA_020911545.1	Typhimurium	Animals	United Kingdom
GCA_020911585.1	Hadar	Animals	United Kingdom
GCA_020911645.1	Infantis	Animals	United Kingdom
GCA_020911665.1	Agama	Animals	United Kingdom
GCA_020912465.1	Typhimurium	Animals	United Kingdom
GCA_020912485.1	Muenster	Animals	United Kingdom
GCA_020912625.1	Typhimurium	Animals	United Kingdom
GCA_020913005.1	Typhimurium	Animals	United Kingdom
GCA_020913045.1	Cerro	Animals	United Kingdom
GCA_020913385.1	Brandenburg	Animals	United Kingdom
GCA_020913545.1	Typhimurium	Animals	United Kingdom
GCA_020913585.1	Concord	Animals	United Kingdom
GCA_020913685.1	Dublin	Animals	United Kingdom
GCA_020913865.1	Typhimurium	Animals	United Kingdom
GCA_020913885.1	Livingstone	Animals	United Kingdom
GCA_020914045.1	Dublin	Animals	United Kingdom
GCA_020914085.1	Carno	Animals	United Kingdom
GCA_020927155.1	Choleraesuis	Animals	Italy
GCA_020929975.1	Choleraesuis	Animals	Italy
GCA_020930015.1	Choleraesuis	Animals	Italy
GCA_020930115.1	Choleraesuis	Animals	Italy
GCA_020930135.1	Choleraesuis	Animals	Italy
GCA_020930155.1	Choleraesuis	Animals	Italy
GCA_020930175.1	Choleraesuis	Animals	Italy
GCA_020930195.1	Choleraesuis	Animals	Italy
GCA_020930215.1	Choleraesuis	Animals	Italy
GCA_020930235.1	Choleraesuis	Animals	Italy
GCA_020930255.1	Choleraesuis	Animals	Italy
GCA_020930275.1	Choleraesuis	Animals	Italy
GCA_020930295.1	Choleraesuis	Animals	Italy
GCA_020930315.1	Choleraesuis	Animals	Italy
GCA_020930335.1	Choleraesuis	Animals	Italy
GCA_020930355.1	Choleraesuis	Animals	Italy
GCA_020930375.1	Choleraesuis	Animals	Italy
GCA_020930395.1	Choleraesuis	Animals	Italy
GCA_020930415.1	Choleraesuis	Animals	Italy
GCA_020930435.1	Choleraesuis	Animals	Italy
GCA_020930455.1	Choleraesuis	Animals	Italy
GCA_020930475.1	Choleraesuis	Animals	Italy
GCA_020930495.1	Choleraesuis	Animals	Italy
GCA_020930515.1	Choleraesuis	Animals	Italy
GCA_020930535.1	Choleraesuis	Animals	Italy
GCA_020930555.1	Choleraesuis	Animals	Italy
GCA_020930575.1	Choleraesuis	Animals	Italy
GCA_020930595.1	Choleraesuis	Animals	Italy
GCA_020930655.1	Choleraesuis	Animals	Italy
GCA_020963215.1	Panama	Animals	United Kingdom
GCA_020964495.1	Kedougou	Animals	United Kingdom
GCA_020964775.1	Anatum	Animals	United Kingdom
GCA_020965035.1	Agama	Animals	United Kingdom
GCA_020965435.1	Brandenburg	Animals	United Kingdom
GCA_020965455.1	Livingstone	Animals	United Kingdom
GCA_020988365.1	Derby	Animals	Italy
GCA_020988565.1	Derby	Animals	Italy
GCA_020989125.1	Derby	Animals	Italy
GCA_020989165.1	Derby	Animals	Italy
GCA_020989285.1	Derby	Animals	Italy
GCA_020990325.1	Derby	Animals	Italy
GCA_020994645.1	Newport	Animals	United Kingdom
GCA_020994725.1	Dublin	Animals	United Kingdom
GCA_021171825.1	Newport	Animals	United Kingdom
GCA_021215975.1	Reading	Animals	United Kingdom
GCA_021281325.1	Enteritidis	Animals	United Kingdom
GCA_021307035.1	Typhimurium	Animals	United Kingdom
GCA_021500015.1	Infantis	Animals	United Kingdom
GCA_021500175.1	Newport	Animals	United Kingdom
GCA_021500185.1	Goldcoast	Animals	United Kingdom
GCA_021500215.1	Infantis	Animals	United Kingdom
GCA_021500295.1	Dublin	Animals	United Kingdom
GCA_021500315.1	Ohio	Animals	United Kingdom
GCA_021500335.1	Typhimurium	Animals	United Kingdom
GCA_021500375.1	Infantis	Animals	United Kingdom
GCA_021500395.1	Typhimurium	Animals	United Kingdom
GCA_021500415.1	Agona	Animals	United Kingdom
GCA_021500495.1	Typhimurium	Animals	United Kingdom
GCA_021500535.1	Bovismorbificans	Animals	United Kingdom
GCA_021500635.1	Infantis	Animals	United Kingdom
GCA_021501935.1	Infantis	Animals	United Kingdom
GCA_021501975.1	Kottbus	Animals	United Kingdom
GCA_021502035.1	Oslo	Animals	United Kingdom
GCA_021502075.1	Infantis	Animals	United Kingdom
GCA_021502175.1	Livingstone	Animals	United Kingdom
GCA_021502375.1	Montevideo	Animals	United Kingdom
GCA_021502435.1	Anatum	Animals	United Kingdom
GCA_021502455.1	Montevideo	Animals	United Kingdom
GCA_021504775.1	Anatum	Animals	United Kingdom
GCA_021504795.1	Typhimurium	Animals	United Kingdom
GCA_021504835.1	Dublin	Animals	United Kingdom
GCA_021504875.1	Brandenburg	Animals	United Kingdom
GCA_021504915.1	Agama	Animals	United Kingdom
GCA_021505015.1	Goldcoast	Animals	United Kingdom
GCA_021505235.1	London	Animals	United Kingdom
GCA_021505615.1	Rissen	Animals	United Kingdom
GCA_021512415.1	Cerro	Animals	United Kingdom
GCA_021535185.1	Indiana	Animals	United Kingdom
GCA_021536815.1	Typhimurium	Animals	United Kingdom
GCA_021536835.1	Typhimurium	Animals	United Kingdom
GCA_021537095.1	Typhimurium	Animals	United Kingdom
GCA_021537215.1	Typhimurium	Animals	United Kingdom
GCA_021537235.1	Derby	Animals	United Kingdom
GCA_021537255.1	Typhimurium	Animals	United Kingdom
GCA_021537275.1	Derby	Animals	United Kingdom
GCA_021537335.1	Bovismorbificans	Animals	United Kingdom
GCA_021549515.1	Stanleyville	Animals	United Kingdom
GCA_021549535.1	Brandenburg	Animals	United Kingdom
GCA_021549595.1	Goldcoast	Animals	United Kingdom
GCA_021549655.1	Oslo	Animals	United Kingdom
GCA_021549675.1	Stourbridge	Animals	United Kingdom
GCA_021558395.1	Newport	Animals	United Kingdom
GCA_021558435.1	Montevideo	Animals	United Kingdom
GCA_021558475.1	Typhimurium	Animals	United Kingdom
GCA_021558495.1	Typhimurium	Animals	United Kingdom
GCA_021558535.1	Typhimurium	Animals	United Kingdom
GCA_021558555.1	Typhimurium	Animals	United Kingdom
GCA_021558575.1	Derby	Animals	United Kingdom
GCA_021558615.1	Virchow	Animals	United Kingdom
GCA_021558635.1	Derby	Animals	United Kingdom
GCA_021558715.1	Derby	Animals	United Kingdom
GCA_021558795.1	Derby	Animals	United Kingdom
GCA_021558835.1	Hadar	Animals	United Kingdom
GCA_021558855.1	Derby	Animals	United Kingdom
GCA_021558875.1	Enteritidis	Animals	United Kingdom
GCA_021558895.1	Cerro	Animals	United Kingdom
GCA_021558915.1	Infantis	Animals	United Kingdom
GCA_021558935.1	Derby	Animals	United Kingdom
GCA_021558975.1	Newport	Animals	United Kingdom
GCA_021559035.1	Typhimurium	Animals	United Kingdom
GCA_021559075.1	Agama	Animals	United Kingdom
GCA_021559095.1	Infantis	Animals	United Kingdom
GCA_021559115.1	Pomona	Animals	United Kingdom
GCA_021561235.1	Anatum	Animals	United Kingdom
GCA_021561755.1	Agona	Animals	United Kingdom
GCA_021562795.1	Infantis	Animals	United Kingdom
GCA_021873655.1	Derby	Animals	United Kingdom
GCA_021873695.1	Hadar	Animals	United Kingdom
GCA_021873715.1	Enteritidis	Animals	United Kingdom
GCA_021873735.1	Derby	Animals	United Kingdom
GCA_021875915.1	Infantis	Animals	United Kingdom
GCA_022017515.1	Typhimurium	Animals	United Kingdom
GCA_022017555.1	Typhimurium	Animals	United Kingdom
GCA_022017595.1	Typhimurium	Animals	United Kingdom
GCA_022017605.1	Enteritidis	Animals	United Kingdom
GCA_022017635.1	Typhimurium	Animals	United Kingdom
GCA_022017655.1	Typhimurium	Animals	United Kingdom
GCA_022017835.1	Typhimurium	Animals	United Kingdom
GCA_022017855.1	Typhimurium	Animals	United Kingdom
GCA_022017875.1	Typhimurium	Animals	United Kingdom
GCA_022017935.1	Typhimurium	Animals	United Kingdom
GCA_022017975.1	Typhimurium	Animals	United Kingdom
GCA_022018015.1	Typhimurium	Animals	United Kingdom
GCA_022018155.1	Typhimurium	Animals	United Kingdom
GCA_022018175.1	Enteritidis	Animals	United Kingdom
GCA_022018195.1	Typhimurium	Animals	United Kingdom
GCA_022018235.1	Typhimurium	Animals	United Kingdom
GCA_022018255.1	Typhimurium	Animals	United Kingdom
GCA_022018315.1	Typhimurium	Animals	United Kingdom
GCA_022018335.1	Enteritidis	Animals	United Kingdom
GCA_022018435.1	Typhimurium	Animals	United Kingdom
[truncated: 120,682 more rows]

## Sheet: S2
Table S2. Metadata of 1839 filtered phage genomes.
UViGs	Viral OTUs	Virulence genes	Isolation Source	Country	Bit Score	E-value	Identities
IMGVR_UViG_3300026224_000027	vOTU_08595089	bcfC	Environmental;Air;Outdoor Air;Unclassified	North America	97.8265	2.30993e-18	27.3292
IMGVR_UViG_3300048707_000129	vOTU_00671193	mgtB	Host-associated;Mammals;Digestive system;Large intestine	North America	213.386	8.04999e-54	27.2196
IMGVR_UViG_3300037698_000426	vOTU_00625411	mgtC	Host-associated;Mammals;Digestive system;Stomach	North America	109.768	6.30704e-26	49.5652
IMGVR_UViG_3300035501_001559	vOTU_06521750	mgtB	Host-associated;Mammals;Digestive system;Large intestine	North America	211.075	5.34851e-53	27.0166
IMGVR_UViG_3300043084_000283	vOTU_06521750	mgtB	Host-associated;Mammals;Digestive system;Large intestine	North America	211.846	2.96302e-53	27.0166
IMGVR_UViG_3300043106_000203	vOTU_06521750	mgtB	Host-associated;Mammals;Digestive system;Large intestine	North America	214.542	4.32982e-54	27.2196
IMGVR_UViG_3300043013_000122	vOTU_06521750	mgtB	Host-associated;Mammals;Digestive system;Large intestine	North America	214.542	4.32982e-54	27.2196
IMGVR_UViG_3300035510_000894	vOTU_06521750	mgtB	Host-associated;Mammals;Digestive system;Large intestine	North America	214.542	4.32982e-54	27.2196
IMGVR_UViG_3300035511_000659	vOTU_06521750	mgtB	Host-associated;Mammals;Digestive system;Large intestine	North America	214.542	4.32982e-54	27.2196
IMGVR_UViG_3300043090_000154	vOTU_06521750	mgtB	Host-associated;Mammals;Digestive system;Large intestine	North America	214.542	4.32982e-54	27.2196
IMGVR_UViG_3300043016_000087	vOTU_00671193	mgtB	Host-associated;Mammals;Digestive system;Large intestine	North America	214.542	4.32982e-54	27.2196
IMGVR_UViG_3300035512_000920	vOTU_06521750	mgtB	Host-associated;Mammals;Digestive system;Large intestine	North America	214.542	4.32982e-54	27.2196
IMGVR_UViG_3300000114_000748	vOTU_08587155	mgtB	Host-associated;Arthropoda: Insects;Larva;Gut	South America	308.531	2.2443e-87	28.6031
IMGVR_UViG_3300000839_000743	vOTU_08587155	mgtB	Host-associated;Arthropoda: Insects;Larva;Gut	South America	308.531	2.2443e-87	28.6031
IMGVR_UViG_3300007961_000223	vOTU_01777146	araB	Host-associated;Mammals;Digestive system;Stomach	North America	62.003	1.82351e-06	22.9236
IMGVR_UViG_3300022661_003023	vOTU_04076439	araB	Host-associated;Mammals;Digestive system;Large intestine	North America	141.739	1.47374e-34	30.7087
IMGVR_UViG_3300037249_002284	vOTU_00634149	fliC	Host-associated;Mammals;Digestive system;Stomach	North America	154.836	6.97797e-40	52.1212
IMGVR_UViG_3300037249_002393	vOTU_06837752	fliC	Host-associated;Mammals;Digestive system;Stomach	North America	165.236	1.24214e-43	50.2646
IMGVR_UViG_3300037249_001554	vOTU_06836437	fliC	Host-associated;Mammals;Digestive system;Stomach	North America	89.7373	2.37983e-16	55.4217
IMGVR_UViG_3300037400_005165	vOTU_06874322	fliC	Host-associated;Mammals;Digestive system;Stomach	North America	83.5741	4.40853e-14	49.4505
IMGVR_UViG_3300037400_005994	vOTU_06871735	mgtC	Host-associated;Mammals;Digestive system;Stomach	North America	94.3597	4.37423e-21	44
IMGVR_UViG_3300031760_008441	vOTU_00568992	fliC	Host-associated;Mammals;Digestive system;Stomach	North America	154.836	6.97797e-40	52.1212
IMGVR_UViG_3300031853_002273	vOTU_05638282	mgtC	Host-associated;Mammals;Digestive system;Stomach	North America	98.2117	1.30241e-22	45.6897
IMGVR_UViG_3300018478_000164	vOTU_03377484	mgtB	Host-associated;Mammals;Digestive system;Large intestine	North America	496.893	6.38763e-164	49.0835
IMGVR_UViG_3300018486_000217	vOTU_03379454	mgtB	Host-associated;Mammals;Digestive system;Large intestine	North America	664.07	0	50.7109
IMGVR_UViG_3300018486_000208	vOTU_03372310	mgtB	Host-associated;Mammals;Digestive system;Large intestine	North America	869.766	0	48.1403
IMGVR_UViG_3300018471_000184	vOTU_03372310	mgtB	Host-associated;Mammals;Digestive system;Large intestine	North America	869.766	0	48.1403
IMGVR_UViG_3300018479_000191	vOTU_03377484	mgtB	Host-associated;Mammals;Digestive system;Large intestine	North America	470.315	5.19793e-154	48.7288
IMGVR_UViG_3300018470_000077	vOTU_03372310	mgtB	Host-associated;Mammals;Digestive system;Large intestine	North America	869.766	0	48.1403
IMGVR_UViG_3300018488_000300	vOTU_03379797	mgtB	Host-associated;Mammals;Digestive system;Large intestine	North America	304.679	4.32148e-86	26.4009
IMGVR_UViG_3300032576_000184	vOTU_00574026	mgtB	Host-associated;Mammals;Digestive system;Stomach	North America	277.715	5.42978e-77	28.8582
IMGVR_UViG_2061766007_004289	vOTU_08595226	SPVA/B	Host-associated;Mammals;Digestive system;Stomach	North America	61.2326	5.38681e-06	30.2752
IMGVR_UViG_3300009869_000141	vOTU_02325220	araB	Host-associated;Mammals;Digestive system;Stomach	North America	290.041	3.91655e-87	33.1512
IMGVR_UViG_3300010266_000216	vOTU_00220404	sitC	Host-associated;Mammals;Digestive system;Large intestine	North America	488.804	3.35369e-173	86.1702
IMGVR_UViG_3300010266_000361	vOTU_08577594	mgtB	Host-associated;Mammals;Digestive system;Large intestine	North America	289.271	1.23931e-80	28.3485
IMGVR_UViG_3300012823_000032	vOTU_08583074	iacP	Host-associated;Birds;Digestive system;Large intestine	North America	51.9878	6.44047e-06	32.0513
IMGVR_UViG_3300011989_000452	vOTU_02623700	mgtB	Host-associated;Mammals;Digestive system;Stomach	North America	293.508	8.45488e-88	42.0912
IMGVR_UViG_3300012007_000007	vOTU_02630828	iacP	Host-associated;Mammals;Digestive system;Stomach	North America	51.2174	1.19595e-06	36.1111
IMGVR_UViG_3300027374_000447	vOTU_01175142	mgtB	Host-associated;Mammals;Digestive system;Large intestine	Europe	209.534	1.74494e-52	26.6974
IMGVR_UViG_3300005461_000861	vOTU_01175926	mgtB	Host-associated;Mammals;Digestive system;Large intestine	Europe	209.534	1.75596e-52	26.6974
IMGVR_UViG_3300027542_000673	vOTU_01175926	mgtB	Host-associated;Mammals;Digestive system;Large intestine	Europe	209.534	1.74494e-52	26.6974
IMGVR_UViG_3300005460_000696	vOTU_01175142	mgtB	Host-associated;Mammals;Digestive system;Large intestine	Europe	209.534	1.75596e-52	26.6974
IMGVR_UViG_3300035427_000071	vOTU_06509477	mgtB	Host-associated;Mammals;Digestive system;Large intestine	Europe	215.698	1.37811e-54	26.8743
IMGVR_UViG_3300001598_000033	vOTU_00877056	fliC	Host-associated;Mammals;Digestive system;Large intestine	Europe	89.3521	4.07592e-16	52.381
IMGVR_UViG_3300028833_000004	vOTU_00492445	mgtC	Host-associated;Mammals;Digestive system;Stomach	Oceania	97.8265	2.1156e-22	43.9024
IMGVR_UViG_3300031992_000206	vOTU_00492445	mgtC	Host-associated;Mammals;Digestive system;Stomach	Oceania	97.8265	2.1156e-22	43.9024
IMGVR_UViG_3300028591_005754	vOTU_04923727	iacP	Host-associated;Mammals;Digestive system;Stomach	Oceania	51.6026	8.52353e-07	32.9114
IMGVR_UViG_3300028591_003694	vOTU_04927241	mgtB	Host-associated;Mammals;Digestive system;Stomach	Oceania	207.223	2.95175e-52	26.4557
IMGVR_UViG_3300028591_006923	vOTU_04927311	mgtC	Host-associated;Mammals;Digestive system;Stomach	Oceania	98.2117	3.00555e-22	42.6573
IMGVR_UViG_3300024342_002235	vOTU_00493848	mgtC	Host-associated;Mammals;Digestive system;Stomach	Oceania	114.39	1.09633e-28	46.7742
IMGVR_UViG_3300024342_001206	vOTU_00492445	mgtC	Host-associated;Mammals;Digestive system;Stomach	Oceania	97.8265	2.1156e-22	43.9024
IMGVR_UViG_3300024345_001394	vOTU_00497840	mgtC	Host-associated;Mammals;Digestive system;Stomach	Oceania	98.5969	1.72889e-22	45.045
IMGVR_UViG_3300002641_001131	vOTU_00855018	misL	Host-associated;Mammals;Digestive system;Stomach	Oceania	70.4774	1.27723e-08	54.4304
IMGVR_UViG_3300001486_000094	vOTU_00855018	misL	Host-associated;Mammals;Digestive system;Stomach	Oceania	70.4774	1.27723e-08	54.4304
IMGVR_UViG_3300021431_000076	vOTU_00854482	misL	Host-associated;Mammals;Digestive system;Stomach	Oceania	70.8626	1.1301e-08	54.4304
IMGVR_UViG_3300021255_005780	vOTU_03878994	mgtB	Host-associated;Mammals;Digestive system;Stomach	Oceania	250.366	2.23261e-67	29.7904
IMGVR_UViG_3300035429_000143	vOTU_01175926	mgtB	Host-associated;Mammals;Digestive system;Large intestine	Europe	208.379	4.0686e-52	26.6974
IMGVR_UViG_3300028832_005410	vOTU_04984857	araB	Host-associated;Mammals;Digestive system;Stomach	Oceania	141.354	1.09642e-35	47.5862
IMGVR_UViG_3300019373_000247	vOTU_03398865	mgtC	Host-associated;Mammals;Digestive system;Large intestine	North America	103.605	1.72891e-23	47.9339
IMGVR_UViG_3300019374_000256	vOTU_00601885	mgtB	Host-associated;Mammals;Digestive system;Large intestine	North America	269.626	1.29713e-73	29.8942
IMGVR_UViG_3300018878_005614	vOTU_04075168	mgtB	Host-associated;Mammals;Digestive system;Large intestine	North America	311.997	8.39191e-89	29.7398
IMGVR_UViG_3300023371_004529	vOTU_04075168	mgtB	Host-associated;Mammals;Digestive system;Large intestine	North America	311.997	8.39191e-89	29.7398
IMGVR_UViG_3300024272_005596	vOTU_04075168	mgtB	Host-associated;Mammals;Digestive system;Large intestine	North America	311.997	8.39191e-89	29.7398
IMGVR_UViG_3300018494_004855	vOTU_04075168	mgtB	Host-associated;Mammals;Digestive system;Large intestine	North America	311.997	8.39191e-89	29.7398
IMGVR_UViG_3300022661_003942	vOTU_04075168	mgtB	Host-associated;Mammals;Digestive system;Large intestine	North America	311.997	8.39191e-89	29.7398
IMGVR_UViG_3300024269_004768	vOTU_04075168	mgtB	Host-associated;Mammals;Digestive system;Large intestine	North America	311.997	8.39191e-89	29.7398
IMGVR_UViG_3300018475_004704	vOTU_04075168	mgtB	Host-associated;Mammals;Digestive system;Large intestine	North America	308.145	2.3507e-87	29.6159
IMGVR_UViG_3300024270_005006	vOTU_04075168	mgtB	Host-associated;Mammals;Digestive system;Large intestine	North America	311.997	8.39191e-89	29.7398
IMGVR_UViG_3300018495_004578	vOTU_04075168	mgtB	Host-associated;Mammals;Digestive system;Large intestine	North America	311.997	8.39191e-89	29.7398
IMGVR_UViG_3300022660_003241	vOTU_03382749	mgtB	Host-associated;Mammals;Digestive system;Large intestine	North America	207.994	3.29663e-52	25
IMGVR_UViG_3300022660_000179	vOTU_04075168	mgtB	Host-associated;Mammals;Digestive system;Large intestine	North America	311.997	8.39191e-89	29.7398
IMGVR_UViG_3300024268_004675	vOTU_03382749	mgtB	Host-associated;Mammals;Digestive system;Large intestine	North America	207.994	3.29663e-52	25
IMGVR_UViG_3300024268_004826	vOTU_04075168	mgtB	Host-associated;Mammals;Digestive system;Large intestine	North America	311.997	8.39191e-89	29.7398
IMGVR_UViG_3300018493_004190	vOTU_03382749	mgtB	Host-associated;Mammals;Digestive system;Large intestine	North America	207.994	3.29663e-52	25
IMGVR_UViG_3300018493_004395	vOTU_04075168	mgtB	Host-associated;Mammals;Digestive system;Large intestine	North America	311.997	8.39191e-89	29.7398
IMGVR_UViG_3300022753_003554	vOTU_04075168	mgtB	Host-associated;Mammals;Digestive system;Large intestine	North America	311.997	8.39191e-89	29.7398
IMGVR_UViG_3300022753_003096	vOTU_04110198	mgtC	Host-associated;Mammals;Digestive system;Large intestine	North America	143.665	8.65884e-39	37.8788
IMGVR_UViG_3300024303_004375	vOTU_04075168	mgtB	Host-associated;Mammals;Digestive system;Large intestine	North America	311.997	8.39191e-89	29.7398
IMGVR_UViG_3300036369_000020	vOTU_00566608	mgtB	Host-associated;Mammals;Digestive system;Large intestine	North America	250.751	2.22436e-67	28.5714
IMGVR_UViG_3300032128_000018	vOTU_00566608	mgtB	Host-associated;Mammals;Digestive system;Large intestine	North America	289.656	3.20687e-80	28.4038
IMGVR_UViG_3300036370_000023	vOTU_00566608	mgtB	Host-associated;Mammals;Digestive system;Large intestine	North America	289.656	3.20687e-80	28.4038
IMGVR_UViG_3300036438_000106	vOTU_00601885	mgtB	Host-associated;Mammals;Digestive system;Large intestine	North America	269.626	1.29713e-73	29.8942
IMGVR_UViG_3300032147_000017	vOTU_00566608	mgtB	Host-associated;Mammals;Digestive system;Large intestine	North America	289.656	2.8177e-80	28.4038
IMGVR_UViG_3300037699_000020	vOTU_00566608	mgtB	Host-associated;Mammals;Digestive system;Large intestine	North America	289.656	2.8177e-80	28.4038
IMGVR_UViG_3300037694_000046	vOTU_00566608	mgtB	Host-associated;Mammals;Digestive system;Large intestine	North America	289.656	3.20687e-80	28.4038
IMGVR_UViG_3300031790_000076	vOTU_00566608	mgtB	Host-associated;Mammals;Digestive system;Large intestine	North America	236.113	2.09971e-62	28.763
IMGVR_UViG_3300036291_000018	vOTU_00566608	mgtB	Host-associated;Mammals;Digestive system;Large intestine	North America	289.271	3.96622e-80	28.4038
IMGVR_UViG_3300037700_000038	vOTU_00566608	mgtB	Host-associated;Mammals;Digestive system;Large intestine	North America	289.656	3.20687e-80	28.4038
IMGVR_UViG_3300036292_000013	vOTU_00566608	mgtB	Host-associated;Mammals;Digestive system;Large intestine	North America	289.271	3.79737e-80	28.4038
IMGVR_UViG_3300030640_000323	vOTU_00550623	mgtB	Host-associated;Mammals;Digestive system;Large intestine	North America	256.144	2.50547e-68	27.0366
IMGVR_UViG_3300036550_000064	vOTU_00601885	mgtB	Host-associated;Mammals;Digestive system;Large intestine	North America	269.626	1.29713e-73	29.8942
IMGVR_UViG_3300036470_000067	vOTU_00601885	mgtB	Host-associated;Mammals;Digestive system;Large intestine	North America	269.626	1.29713e-73	29.8942
IMGVR_UViG_3300036471_000084	vOTU_00601885	mgtB	Host-associated;Mammals;Digestive system;Large intestine	North America	269.626	1.29713e-73	29.8942
IMGVR_UViG_3300023705_000145	vOTU_00601885	mgtB	Host-associated;Mammals;Digestive system;Large intestine	North America	269.626	1.29713e-73	29.8942
IMGVR_UViG_3300021306_000119	vOTU_03885493	sitC	Host-associated;Mammals;Digestive system;Large intestine	North America	113.235	2.29147e-25	30.3887
IMGVR_UViG_3300010261_000167	vOTU_02883393	sitC	Host-associated;Mammals;Digestive system;Large intestine	North America	181.8	2.36814e-52	38.403
IMGVR_UViG_3300010280_000349	vOTU_02383660	mgtB	Host-associated;Mammals;Digestive system;Large intestine	North America	207.608	5.15934e-52	26.9663
IMGVR_UViG_3300010275_000173	vOTU_00220206	sitC	Host-associated;Mammals;Digestive system;Large intestine	North America	488.804	3.35369e-173	86.1702
IMGVR_UViG_3300010262_000174	vOTU_00220404	sitC	Host-associated;Mammals;Digestive system;Large intestine	North America	488.804	3.35369e-173	86.1702
IMGVR_UViG_3300014024_000065	vOTU_02830368	sitC	Host-associated;Mammals: Human;Digestive system;Oral cavity	North America	153.68	1.79813e-41	30.7116
IMGVR_UViG_3300007120_000087	vOTU_01627344	mgtB	Host-associated;Human;Digestive system;Oral cavity	North America	229.95	2.41362e-61	30.4012
IMGVR_UViG_3300008755_000204	vOTU_01469361	sitC	Host-associated;Mammals: Human;Digestive system;Pharynx/Throat	North America	204.142	8.41033e-61	40.4332
IMGVR_UViG_7000000109_000219	vOTU_01469361	sitC	Host-associated;Human;Digestive system;Oral cavity	North America	204.142	8.16778e-61	40.4332
IMGVR_UViG_3300007107_000299	vOTU_01469361	sitC	Host-associated;Human;Digestive system;Oral cavity	North America	204.142	8.41033e-61	40.4332
IMGVR_UViG_3300007107_000268	vOTU_01469361	sitC	Host-associated;Human;Digestive system;Oral cavity	North America	204.142	8.41033e-61	40.4332
IMGVR_UViG_3300007300_000195	vOTU_01657530	mgtB	Host-associated;Human;Digestive system;Oral cavity	North America	718.768	0	43.0665
IMGVR_UViG_7000000128_000321	vOTU_01787050	sitC	Host-associated;Human;Digestive system;Oral cavity	North America	204.142	8.16778e-61	40.4332
IMGVR_UViG_3300007125_000359	vOTU_01469361	sitC	Host-associated;Human;Digestive system;Oral cavity	North America	204.142	8.41033e-61	40.4332
IMGVR_UViG_7000000276_000109	vOTU_01787050	sitC	Host-associated;Human;Digestive system;Oral cavity	North America	204.142	8.16778e-61	40.4332
IMGVR_UViG_3300006254_000191	vOTU_01469361	sitC	Host-associated;Human;Digestive system;Oral cavity	North America	204.142	8.41033e-61	40.4332
IMGVR_UViG_3300008715_000361	vOTU_01410492	sitC	Host-associated;Human;Digestive system;Oral cavity	North America	122.479	8.41221e-29	28.0142
IMGVR_UViG_7000000741_000107	vOTU_08513580	mgtB	Host-associated;Human;Digestive system;Oral cavity	North America	216.083	7.12956e-55	27.6762
IMGVR_UViG_3300008518_000126	vOTU_01469361	sitC	Host-associated;Human;Digestive system;Oral cavity	North America	204.142	8.41033e-61	40.4332
IMGVR_UViG_7000000508_000332	vOTU_00688777	sitC	Host-associated;Human;Digestive system;Oral cavity	North America	204.142	8.16778e-61	40.4332
IMGVR_UViG_3300008734_000229	vOTU_01958063	sitC	Host-associated;Human;Digestive system;Oral cavity	North America	204.142	8.41033e-61	40.4332
IMGVR_UViG_3300007979_000148	vOTU_01782705	sitC	Host-associated;Human;Digestive system;Oral cavity	North America	204.142	8.41033e-61	40.4332
IMGVR_UViG_7000000393_000190	vOTU_01469361	sitC	Host-associated;Human;Digestive system;Oral cavity	North America	204.142	8.16778e-61	40.4332
IMGVR_UViG_3300008537_000185	vOTU_01469361	sitC	Host-associated;Human;Digestive system;Oral cavity	North America	204.142	8.41033e-61	40.4332
IMGVR_UViG_7000000001_000224	vOTU_01469361	sitC	Host-associated;Human;Digestive system;Oral cavity	North America	204.142	8.16778e-61	40.4332
IMGVR_UViG_3300006289_000219	vOTU_01469361	sitC	Host-associated;Human;Digestive system;Oral cavity	North America	204.142	8.41033e-61	40.4332
IMGVR_UViG_7000000422_000277	vOTU_01469361	sitC	Host-associated;Human;Digestive system;Oral cavity	North America	204.142	8.16778e-61	40.4332
IMGVR_UViG_3300008611_000325	vOTU_01950953	sitC	Host-associated;Human;Digestive system;Oral cavity	North America	345.895	8.50222e-117	60.9929
IMGVR_UViG_3300008611_000284	vOTU_01469361	sitC	Host-associated;Human;Digestive system;Oral cavity	North America	204.142	8.41033e-61	40.4332
IMGVR_UViG_7000000042_000179	vOTU_01469361	sitC	Host-associated;Human;Digestive system;Oral cavity	North America	204.142	8.16778e-61	40.4332
IMGVR_UViG_3300006477_000194	vOTU_01469361	sitC	Host-associated;Human;Digestive system;Oral cavity	North America	204.142	8.41033e-61	40.4332
IMGVR_UViG_7000000025_000259	vOTU_01469361	sitC	Host-associated;Human;Digestive system;Oral cavity	North America	204.142	8.16778e-61	40.4332
IMGVR_UViG_3300006678_000241	vOTU_01469361	sitC	Host-associated;Human;Digestive system;Oral cavity	North America	204.142	8.41033e-61	40.4332
IMGVR_UViG_7000000342_000175	vOTU_01469361	sitC	Host-associated;Human;Digestive system;Oral cavity	North America	204.142	8.16778e-61	40.4332
IMGVR_UViG_3300008091_000195	vOTU_01469361	sitC	Host-associated;Human;Digestive system;Oral cavity	North America	204.142	8.41033e-61	40.4332
IMGVR_UViG_7000000073_000236	vOTU_01469361	sitC	Host-associated;Human;Digestive system;Oral cavity	North America	204.142	8.16778e-61	40.4332
IMGVR_UViG_7000000073_000190	vOTU_01469361	sitC	Host-associated;Human;Digestive system;Oral cavity	North America	204.142	8.16778e-61	40.4332
IMGVR_UViG_3300006524_000296	vOTU_01469361	sitC	Host-associated;Human;Digestive system;Oral cavity	North America	204.142	8.41033e-61	40.4332
IMGVR_UViG_7000000405_000184	vOTU_01469361	sitC	Host-associated;Human;Digestive system;Oral cavity	North America	204.142	8.16778e-61	40.4332
IMGVR_UViG_3300008581_000206	vOTU_01469361	sitC	Host-associated;Human;Digestive system;Oral cavity	North America	204.142	8.41033e-61	40.4332
IMGVR_UViG_7000000086_000171	vOTU_01787050	sitC	Host-associated;Human;Digestive system;Oral cavity	North America	204.142	8.16778e-61	40.4332
IMGVR_UViG_7000000127_000260	vOTU_01469361	sitC	Host-associated;Human;Digestive system;Oral cavity	North America	204.142	8.16778e-61	40.4332
IMGVR_UViG_3300007124_000139	vOTU_01627898	sitC	Host-associated;Human;Digestive system;Oral cavity	North America	162.155	9.59541e-45	30.855
IMGVR_UViG_3300007124_000295	vOTU_01469361	sitC	Host-associated;Human;Digestive system;Oral cavity	North America	204.142	8.41033e-61	40.4332
IMGVR_UViG_3300007186_000166	vOTU_01635780	sitC	Host-associated;Human;Digestive system;Oral cavity	North America	118.627	2.33345e-27	28.0142
IMGVR_UViG_3300008283_000172	vOTU_01915447	sitC	Host-associated;Human;Digestive system;Oral cavity	North America	127.872	8.75457e-31	28.6207
IMGVR_UViG_7000000527_000127	vOTU_08507723	sitC	Host-associated;Human;Digestive system;Oral cavity	North America	204.142	8.16778e-61	40.4332
IMGVR_UViG_3300008269_000176	vOTU_01469361	sitC	Host-associated;Human;Digestive system;Oral cavity	North America	204.142	8.41033e-61	40.4332
IMGVR_UViG_7000000351_000171	vOTU_01787098	sitC	Host-associated;Human;Digestive system;Oral cavity	North America	204.142	8.16778e-61	40.4332
IMGVR_UViG_3300007966_000181	vOTU_01469361	sitC	Host-associated;Human;Digestive system;Oral cavity	North America	204.142	8.41033e-61	40.4332
IMGVR_UViG_7000000503_000216	vOTU_01469361	sitC	Host-associated;Human;Digestive system;Oral cavity	North America	204.142	8.16778e-61	40.4332
IMGVR_UViG_3300008136_000405	vOTU_01469361	sitC	Host-associated;Human;Digestive system;Oral cavity	North America	204.142	8.41033e-61	40.4332
IMGVR_UViG_7000000604_000210	vOTU_01469361	sitC	Host-associated;Human;Digestive system;Oral cavity	North America	204.142	8.16778e-61	40.4332
IMGVR_UViG_3300008138_000306	vOTU_01469361	sitC	Host-associated;Human;Digestive system;Oral cavity	North America	204.142	8.41033e-61	40.4332
IMGVR_UViG_3300008636_000127	vOTU_01782783	sitC	Host-associated;Human;Digestive system;Oral cavity	North America	204.142	7.71365e-61	40.4332
IMGVR_UViG_3300007079_000147	vOTU_01624413	sitC	Host-associated;Human;Digestive system;Oral cavity	North America	125.946	3.82036e-30	29.4326
IMGVR_UViG_3300008273_000217	vOTU_01469361	sitC	Host-associated;Human;Digestive system;Oral cavity	North America	204.142	8.41033e-61	40.4332
IMGVR_UViG_3300008057_000050	vOTU_01800861	mgtB	Host-associated;Human;Digestive system;Oral cavity	North America	409.068	5.5028e-130	45.6389
IMGVR_UViG_3300011982_000511	vOTU_01787044	sitC	Host-associated;Human;Digestive system;Oral cavity	Asia	204.142	8.41033e-61	40.4332
IMGVR_UViG_7000000523_000132	vOTU_08507556	mgtB	Host-associated;Mammals: Human;Lymphatic system;Tonsils	North America	279.641	9.2385e-81	34.1948
IMGVR_UViG_3300008754_000140	vOTU_01469361	sitC	Host-associated;Mammals: Human;Lymphatic system;Tonsils	North America	204.142	8.41033e-61	40.4332
IMGVR_UViG_3300012459_000004	vOTU_01469394	sitC	Host-associated;Mammals: Human;Integumentary system;Skin	North America	204.142	8.41033e-61	40.4332
IMGVR_UViG_3300013214_000002	vOTU_02604630	misL	Host-associated;Mammals: Human;Integumentary system;Skin	North America	100.523	7.59871e-18	26.9811
IMGVR_UViG_3300030311_000018	vOTU_00220404	sitC	Host-associated;Human;Digestive system;Large intestine	North America	488.804	3.23378e-173	86.1702
IMGVR_UViG_3300023491_000177	vOTU_04244611	araB	Host-associated;Mammals: Human;Digestive system;Large intestine	North America	104.375	1.08036e-20	27.3775
IMGVR_UViG_3300023497_000303	vOTU_08579022	araB	Host-associated;Mammals: Human;Digestive system;Large intestine	North America	80.8777	1.82488e-12	21.3504
IMGVR_UViG_3300023719_000262	vOTU_08579022	araB	Host-associated;Mammals: Human;Digestive system;Large intestine	North America	80.8777	1.82488e-12	21.3504
IMGVR_UViG_3300023721_000130	vOTU_04248421	mgtB	Host-associated;Mammals: Human;Digestive system;Large intestine	North America	297.36	9.46337e-84	28.3093
IMGVR_UViG_3300023493_000249	vOTU_04244907	mgtB	Host-associated;Mammals: Human;Digestive system;Large intestine	North America	892.493	0	48.7779
IMGVR_UViG_3300023488_000135	vOTU_01747125	mgtB	Host-associated;Mammals: Human;Digestive system;Large intestine	North America	299.286	2.16123e-84	30.8376
IMGVR_UViG_3300023498_000278	vOTU_01860559	mgtB	Host-associated;Mammals: Human;Digestive system;Large intestine	North America	326.25	6.03634e-94	32.073
IMGVR_UViG_3300023499_000140	vOTU_04245620	mgtB	Host-associated;Mammals: Human;Digestive system;Large intestine	North America	297.745	9.59043e-84	28.2584
IMGVR_UViG_3300023495_000153	vOTU_00236848	mgtB	Host-associated;Mammals: Human;Digestive system;Large intestine	North America	207.608	5.11977e-52	26.9663
IMGVR_UViG_3300029343_000405	vOTU_05106400	mgtB	Host-associated;Human;Digestive system;Large intestine	North America	301.212	3.87356e-85	31.3548
IMGVR_UViG_3300029336_000384	vOTU_08576735	mgtB	Host-associated;Human;Digestive system;Large intestine	North America	298.516	3.27668e-84	28.3093
IMGVR_UViG_3300029441_000398	vOTU_08576735	mgtB	Host-associated;Human;Digestive system;Large intestine	North America	298.516	3.27668e-84	28.3093
IMGVR_UViG_3300029431_000155	vOTU_01431948	mgtB	Host-associated;Human;Digestive system;Large intestine	North America	633.639	0	39.7336
IMGVR_UViG_3300029776_000243	vOTU_05115452	mgtB	Host-associated;Human;Digestive system;Large intestine	North America	207.994	3.46889e-53	26.1871
IMGVR_UViG_3300029776_000157	vOTU_00747363	mgtB	Host-associated;Human;Digestive system;Large intestine	North America	633.639	0	39.7336
IMGVR_UViG_3300029776_000257	vOTU_03372310	mgtB	Host-associated;Human;Digestive system;Large intestine	North America	874.389	0	48.4591
IMGVR_UViG_3300029335_000189	vOTU_00747363	mgtB	Host-associated;Human;Digestive system;Large intestine	North America	454.907	2.77351e-147	46.9043
IMGVR_UViG_3300029335_000301	vOTU_01016127	mgtB	Host-associated;Human;Digestive system;Large intestine	North America	297.745	6.44743e-84	28.3093
IMGVR_UViG_3300029335_000003	vOTU_01628836	mgtC	Host-associated;Human;Digestive system;Large intestine	North America	95.9005	1.29063e-20	40.625
IMGVR_UViG_3300029785_000218	vOTU_00747363	mgtB	Host-associated;Human;Digestive system;Large intestine	North America	633.639	0	39.7336
IMGVR_UViG_3300029785_000185	vOTU_00218231	mgtC	Host-associated;Human;Digestive system;Large intestine	North America	95.9005	1.29063e-20	40.625
IMGVR_UViG_3300029764_000204	vOTU_01403901	mgtB	Host-associated;Human;Digestive system;Large intestine	North America	872.078	0	48.2465
IMGVR_UViG_3300029424_000190	vOTU_05114597	mgtB	Host-associated;Human;Digestive system;Large intestine	North America	881.708	0	48.034
IMGVR_UViG_3300029432_000304	vOTU_05115331	mgtB	Host-associated;Human;Digestive system;Large intestine	North America	370.548	2.63536e-117	53.9432
IMGVR_UViG_3300029784_000216	vOTU_05115331	mgtB	Host-associated;Human;Digestive system;Large intestine	North America	370.548	2.63536e-117	53.9432
IMGVR_UViG_3300029361_000293	vOTU_05108156	mgtB	Host-associated;Human;Digestive system;Large intestine	North America	755.362	0	51.6358
IMGVR_UViG_3300029361_000310	vOTU_00236848	mgtB	Host-associated;Human;Digestive system;Large intestine	North America	207.608	5.11977e-52	26.9663
IMGVR_UViG_3300029358_000236	vOTU_05107504	mgtB	Host-associated;Human;Digestive system;Large intestine	North America	308.145	2.11622e-87	29.765
IMGVR_UViG_3300029346_000222	vOTU_02902204	mgtB	Host-associated;Human;Digestive system;Large intestine	North America	297.745	6.44743e-84	28.3093
IMGVR_UViG_3300029404_000200	vOTU_02902204	mgtB	Host-associated;Human;Digestive system;Large intestine	North America	297.745	6.44743e-84	28.3093
IMGVR_UViG_3300029676_000167	vOTU_02902204	mgtB	Host-associated;Human;Digestive system;Large intestine	North America	297.745	6.44743e-84	28.3093
IMGVR_UViG_3300029354_000259	vOTU_02902204	mgtB	Host-associated;Human;Digestive system;Large intestine	North America	297.745	6.44743e-84	28.3093
IMGVR_UViG_3300029779_000314	vOTU_01747125	mgtB	Host-associated;Human;Digestive system;Large intestine	North America	298.901	2.54054e-84	30.8376
IMGVR_UViG_3300029359_000301	vOTU_05107647	mgtB	Host-associated;Human;Digestive system;Large intestine	North America	298.901	2.54054e-84	30.8376
IMGVR_UViG_3300029443_000390	vOTU_08576754	mgtB	Host-associated;Human;Digestive system;Large intestine	North America	297.36	1.00544e-83	28.3093
IMGVR_UViG_3300029791_000425	vOTU_08576754	mgtB	Host-associated;Human;Digestive system;Large intestine	North America	297.36	1.00544e-83	28.3093
IMGVR_UViG_3300029794_000394	vOTU_08576754	mgtB	Host-associated;Human;Digestive system;Large intestine	North America	297.36	1.00544e-83	28.3093
IMGVR_UViG_3300029434_000353	vOTU_08576754	mgtB	Host-associated;Human;Digestive system;Large intestine	North America	297.36	1.00544e-83	28.3093
IMGVR_UViG_3300029796_000457	vOTU_08599285	mgtB	Host-associated;Human;Digestive system;Large intestine	North America	871.307	0	48.2465
IMGVR_UViG_3300029382_000515	vOTU_05111176	mgtB	Host-associated;Human;Digestive system;Large intestine	North America	296.204	3.04539e-83	31.0968
IMGVR_UViG_3300029439_000229	vOTU_05116215	mgtB	Host-associated;Human;Digestive system;Large intestine	North America	324.709	2.18448e-93	32.073
IMGVR_UViG_3300029378_000003	vOTU_05110434	mgtB	Host-associated;Human;Digestive system;Large intestine	North America	209.149	1.02181e-52	28.2946
IMGVR_UViG_3300029376_000221	vOTU_05109982	mgtB	Host-associated;Human;Digestive system;Large intestine	North America	209.149	1.02181e-52	28.2946
IMGVR_UViG_3300029386_000418	vOTU_05112382	mgtB	Host-associated;Human;Digestive system;Large intestine	North America	297.745	7.57816e-84	28.3093
IMGVR_UViG_3300029386_000001	vOTU_05109982	mgtB	Host-associated;Human;Digestive system;Large intestine	North America	209.149	1.02181e-52	28.2946
IMGVR_UViG_3300029384_000351	vOTU_05112382	mgtB	Host-associated;Human;Digestive system;Large intestine	North America	297.745	7.57816e-84	28.3093
IMGVR_UViG_3300029385_000331	vOTU_01747125	mgtB	Host-associated;Human;Digestive system;Large intestine	North America	298.901	2.54054e-84	30.8376
IMGVR_UViG_3300029385_000396	vOTU_05112382	mgtB	Host-associated;Human;Digestive system;Large intestine	North America	297.745	7.57816e-84	28.3093
IMGVR_UViG_3300029385_000001	vOTU_05109982	mgtB	Host-associated;Human;Digestive system;Large intestine	North America	209.149	1.02181e-52	28.2946
IMGVR_UViG_3300029393_000226	vOTU_05112382	mgtB	Host-associated;Human;Digestive system;Large intestine	North America	297.745	7.57816e-84	28.3093
IMGVR_UViG_3300029393_000186	vOTU_05109982	mgtB	Host-associated;Human;Digestive system;Large intestine	North America	209.149	1.02181e-52	28.2946
IMGVR_UViG_3300029389_000368	vOTU_05044838	mgtB	Host-associated;Human;Digestive system;Large intestine	North America	873.618	0	48.4591
IMGVR_UViG_3300029394_000346	vOTU_05111851	mgtB	Host-associated;Human;Digestive system;Large intestine	North America	296.59	1.89912e-83	28.3093
IMGVR_UViG_3300029388_000130	vOTU_05111851	mgtB	Host-associated;Human;Digestive system;Large intestine	North America	296.59	1.89912e-83	28.3093
IMGVR_UViG_3300029493_000230	vOTU_00747363	mgtB	Host-associated;Human;Digestive system;Large intestine	North America	896.345	0	48.6716
IMGVR_UViG_3300029315_000136	vOTU_05040593	mgtB	Host-associated;Human;Digestive system;Large intestine	North America	897.116	0	49.0967
IMGVR_UViG_3300029315_000108	vOTU_00230428	sitC	Host-associated;Human;Digestive system;Large intestine	North America	489.96	1.11659e-173	86.5248
IMGVR_UViG_3300029396_000129	vOTU_02886019	mgtB	Host-associated;Human;Digestive system;Large intestine	North America	315.079	3.92294e-90	30.5732
IMGVR_UViG_3300029766_000134	vOTU_01009501	mgtB	Host-associated;Human;Digestive system;Large intestine	North America	881.708	0	48.034
IMGVR_UViG_3300029338_000316	vOTU_05105405	araB	Host-associated;Human;Digestive system;Large intestine	North America	145.591	3.41108e-35	29.6512
IMGVR_UViG_3300029338_000344	vOTU_05044064	araB	Host-associated;Human;Digestive system;Large intestine	North America	78.5666	1.06811e-11	21.6364
IMGVR_UViG_3300029343_000469	vOTU_08501935	araB	Host-associated;Human;Digestive system;Large intestine	North America	81.2629	1.37503e-12	21.7626
IMGVR_UViG_3300029342_000410	vOTU_08501935	araB	Host-associated;Human;Digestive system;Large intestine	North America	81.2629	1.37503e-12	21.7626
IMGVR_UViG_3300029340_000369	vOTU_08501935	araB	Host-associated;Human;Digestive system;Large intestine	North America	81.2629	1.37503e-12	21.7626
IMGVR_UViG_3300029444_000386	vOTU_08501935	araB	Host-associated;Human;Digestive system;Large intestine	North America	81.2629	1.37503e-12	21.7626
IMGVR_UViG_3300029445_000364	vOTU_05116796	araB	Host-associated;Human;Digestive system;Large intestine	North America	60.4622	5.25811e-06	21.5947
IMGVR_UViG_3300029788_000266	vOTU_01752094	araB	Host-associated;Human;Digestive system;Large intestine	North America	60.4622	5.25811e-06	21.5947
IMGVR_UViG_3300029362_000303	vOTU_05108449	araB	Host-associated;Human;Digestive system;Large intestine	North America	81.6481	9.48233e-13	21.7626
IMGVR_UViG_3300029377_000413	vOTU_05044064	araB	Host-associated;Human;Digestive system;Large intestine	North America	78.5666	1.06811e-11	21.6364
IMGVR_UViG_3300029439_000176	vOTU_00003442	araB	Host-associated;Human;Digestive system;Large intestine	North America	78.5666	1.06811e-11	21.6364
IMGVR_UViG_3300029379_000245	vOTU_00003442	araB	Host-associated;Human;Digestive system;Large intestine	North America	78.5666	1.06811e-11	21.6364
IMGVR_UViG_3300029374_000336	vOTU_08579022	araB	Host-associated;Human;Digestive system;Large intestine	North America	82.8037	4.05274e-13	21.9424
IMGVR_UViG_3300029339_000372	vOTU_08589358	araB	Host-associated;Human;Digestive system;Large intestine	North America	81.2629	1.43721e-12	21.3504
IMGVR_UViG_3300029790_000331	vOTU_08589358	araB	Host-associated;Human;Digestive system;Large intestine	North America	81.2629	1.43721e-12	21.3504
IMGVR_UViG_3300029437_000411	vOTU_08589358	araB	Host-associated;Human;Digestive system;Large intestine	North America	81.2629	1.43721e-12	21.3504
IMGVR_UViG_3300030206_000006	vOTU_05045170	mgtB	Host-associated;Human;Digestive system;Large intestine	North America	870.152	0	48.2465
IMGVR_UViG_7000000425_000294	vOTU_04244611	araB	Host-associated;Human;Digestive system;Large intestine	North America	64.6994	2.55222e-08	37.037
IMGVR_UViG_3300008499_000079	vOTU_01942966	araB	Host-associated;Human;Digestive system;Large intestine	North America	82.0333	7.55803e-13	21.9424
IMGVR_UViG_7000000397_000131	vOTU_08503318	araB	Host-associated;Human;Digestive system;Large intestine	North America	62.3882	2.05505e-07	24.8408
IMGVR_UViG_7000000397_000245	vOTU_01752094	araB	Host-associated;Human;Digestive system;Large intestine	North America	60.8474	4.3402e-06	21.5947
IMGVR_UViG_3300008547_000185	vOTU_01949159	araB	Host-associated;Human;Digestive system;Large intestine	North America	81.2629	1.37948e-12	21.7626
IMGVR_UViG_7000000306_000088	vOTU_08500487	araB	Host-associated;Human;Digestive system;Large intestine	North America	161.384	3.67666e-39	27.5439
IMGVR_UViG_7000000171_000367	vOTU_00685718	araB	Host-associated;Human;Digestive system;Large intestine	North America	551.206	0	49.9079
IMGVR_UViG_7000000352_000272	vOTU_08501935	araB	Host-associated;Human;Digestive system;Large intestine	North America	61.2326	1.88616e-06	23.4899
IMGVR_UViG_3300008058_000116	vOTU_01800940	araB	Host-associated;Human;Digestive system;Large intestine	North America	82.8037	4.06655e-13	21.9424
IMGVR_UViG_3300007717_000346	vOTU_01752354	araB	Host-associated;Human;Digestive system;Large intestine	North America	81.2629	1.39174e-12	21.7626
IMGVR_UViG_3300007714_000312	vOTU_01752094	araB	Host-associated;Human;Digestive system;Large intestine	North America	60.4622	5.26696e-06	21.5947
IMGVR_UViG_3300007714_000210	vOTU_01751996	araB	Host-associated;Human;Digestive system;Large intestine	North America	81.2629	1.35529e-12	21.7626
IMGVR_UViG_7000000410_000122	vOTU_08503991	araB	Host-associated;Human;Digestive system;Large intestine	North America	63.1586	6.90864e-07	25.4777
IMGVR_UViG_3300006525_000433	vOTU_01751996	araB	Host-associated;Human;Digestive system;Large intestine	North America	81.2629	1.35529e-12	21.7626
IMGVR_UViG_7000000193_000262	vOTU_01785933	araB	Host-associated;Human;Digestive system;Large intestine	North America	80.4925	2.83936e-12	21.7626
IMGVR_UViG_7000000460_000229	vOTU_00267986	araB	Host-associated;Human;Digestive system;Large intestine	North America	82.4185	6.42332e-13	21.9424
IMGVR_UViG_3300008672_000164	vOTU_01942966	araB	Host-associated;Human;Digestive system;Large intestine	North America	82.4185	6.44479e-13	21.9424
IMGVR_UViG_3300008272_000263	vOTU_00220404	sitC	Host-associated;Human;Digestive system;Large intestine	North America	488.804	3.35369e-173	86.1702
IMGVR_UViG_3300008326_000213	vOTU_01425093	mgtB	Host-associated;Human;Digestive system;Large intestine	North America	298.516	4.37574e-84	31.1083
IMGVR_UViG_7000000417_000055	vOTU_00690816	mgtC	Host-associated;Human;Digestive system;Large intestine	North America	92.8189	2.0137e-20	42.9825
IMGVR_UViG_7000000112_000112	vOTU_05060393	mgtC	Host-associated;Human;Digestive system;Large intestine	North America	92.8189	2.0137e-20	42.9825
IMGVR_UViG_7000000425_000351	vOTU_01858120	mgtC	Host-associated;Human;Digestive system;Large intestine	North America	92.8189	2.0137e-20	42.9825
IMGVR_UViG_3300008132_000249	vOTU_01858111	mgtB	Host-associated;Human;Digestive system;Large intestine	North America	303.523	1.53507e-85	29.036
IMGVR_UViG_3300008060_000089	vOTU_01747125	mgtB	Host-associated;Human;Digestive system;Large intestine	North America	297.745	8.35107e-84	30.7107
IMGVR_UViG_7000000081_000041	vOTU_01468351	misL	Host-associated;Human;Digestive system;Large intestine	North America	83.9593	7.69955e-13	24.6183
IMGVR_UViG_3300006464_000226	vOTU_01425093	mgtB	Host-associated;Human;Digestive system;Large intestine	North America	296.204	2.53448e-83	31.0968
IMGVR_UViG_7000000317_000058	vOTU_01431290	mgtC	Host-associated;Human;Digestive system;Large intestine	North America	93.2041	1.46246e-20	42.9825
IMGVR_UViG_3300007742_000427	vOTU_01431290	mgtC	Host-associated;Human;Digestive system;Large intestine	North America	93.2041	1.50285e-20	42.9825
IMGVR_UViG_7000000736_000060	vOTU_01425047	mgtC	Host-associated;Human;Digestive system;Large intestine	North America	92.8189	2.0137e-20	42.9825
IMGVR_UViG_3300008725_000382	vOTU_01957087	mgtB	Host-associated;Human;Digestive system;Large intestine	North America	298.516	4.37574e-84	31.1083
IMGVR_UViG_7000000335_000025	vOTU_02901112	mgtC	Host-associated;Human;Digestive system;Large intestine	North America	92.8189	2.0137e-20	42.9825
IMGVR_UViG_3300007210_000326	vOTU_05110464	mgtB	Host-associated;Human;Digestive system;Large intestine	North America	297.745	7.71799e-84	28.3093
IMGVR_UViG_7000000484_000232	vOTU_05133572	mgtB	Host-associated;Human;Digestive system;Large intestine	North America	521.161	7.24661e-171	43.68
IMGVR_UViG_7000000069_000042	vOTU_08492703	mgtC	Host-associated;Human;Digestive system;Large intestine	North America	92.8189	2.0137e-20	42.9825
IMGVR_UViG_3300006502_000007	vOTU_01431290	mgtC	Host-associated;Human;Digestive system;Large intestine	North America	93.9745	1.09613e-20	42.9825
IMGVR_UViG_7000000100_000015	vOTU_05147983	mgtC	Host-associated;Human;Digestive system;Large intestine	North America	93.2041	1.46246e-20	42.9825
IMGVR_UViG_3300008716_000227	vOTU_01956663	mgtB	Host-associated;Human;Digestive system;Large intestine	North America	896.345	0	48.7779
IMGVR_UViG_7000000040_000181	vOTU_01747125	mgtB	Host-associated;Human;Digestive system;Large intestine	North America	298.516	4.29634e-84	31.1083
IMGVR_UViG_7000000265_000206	vOTU_08498938	mgtB	Host-associated;Human;Digestive system;Large intestine	North America	209.92	5.36968e-53	26.2202
IMGVR_UViG_3300007669_000001	vOTU_01695844	mgtB	Host-associated;Human;Digestive system;Large intestine	North America	209.92	5.4239e-53	26.2202
IMGVR_UViG_3300007097_000159	vOTU_00691376	mgtB	Host-associated;Human;Digestive system;Large intestine	North America	872.463	0	48.4591
IMGVR_UViG_7000000515_000234	vOTU_01806401	mgtB	Host-associated;Human;Digestive system;Large intestine	North America	513.457	1.81898e-167	39.9129
IMGVR_UViG_3300008101_000136	vOTU_01806401	mgtB	Host-associated;Human;Digestive system;Large intestine	North America	513.457	1.87698e-167	39.9129
IMGVR_UViG_7000000633_000033	vOTU_01431290	mgtC	Host-associated;Human;Digestive system;Large intestine	North America	93.2041	1.46246e-20	42.9825
IMGVR_UViG_3300008479_000002	vOTU_01431290	mgtC	Host-associated;Human;Digestive system;Large intestine	North America	93.2041	1.50285e-20	42.9825
IMGVR_UViG_7000000282_000007	vOTU_08499392	mgtC	Host-associated;Human;Digestive system;Large intestine	North America	92.8189	2.0137e-20	42.9825
IMGVR_UViG_3300007714_000278	vOTU_01751952	mgtB	Host-associated;Human;Digestive system;Large intestine	North America	298.516	4.37574e-84	31.1083
IMGVR_UViG_7000000333_000001	vOTU_01431290	mgtC	Host-associated;Human;Digestive system;Large intestine	North America	92.8189	2.0137e-20	42.9825
IMGVR_UViG_3300007296_000307	vOTU_02383660	mgtB	Host-associated;Human;Digestive system;Large intestine	North America	207.608	5.15934e-52	26.9663
IMGVR_UViG_3300007296_000231	vOTU_00003361	mgtB	Host-associated;Human;Digestive system;Large intestine	North America	296.975	1.51796e-83	28.3093
IMGVR_UViG_3300008149_000128	vOTU_01860559	mgtB	Host-associated;Human;Digestive system;Large intestine	North America	314.694	6.39291e-90	31.4516
IMGVR_UViG_3300007641_000111	vOTU_01747125	mgtB	Host-associated;Human;Digestive system;Large intestine	North America	297.36	1.11915e-83	30.7107
IMGVR_UViG_3300029160_000038	vOTU_07943020	fliC	Host-associated;Human;Digestive system;Large intestine	North America	284.648	6.65944e-86	81.1429
IMGVR_UViG_3300029167_000055	vOTU_07943020	fliC	Host-associated;Human;Digestive system;Large intestine	North America	284.648	6.65944e-86	81.1429
IMGVR_UViG_3300030467_000022	vOTU_05395361	fliC	Host-associated;Human;Digestive system;Large intestine	North America	182.185	6.64463e-48	35.6061
IMGVR_UViG_2149837024_000102	vOTU_00691376	mgtB	Host-associated;Human;Digestive system;Large intestine	North America	872.463	0	48.4591
IMGVR_UViG_3300014767_000072	vOTU_02902204	araB	Host-associated;Mammals: Human;Digestive system;Large intestine	North America	82.8037	4.06655e-13	21.9424
IMGVR_UViG_3300014824_000511	vOTU_02909991	mgtB	Host-associated;Mammals: Human;Digestive system;Large intestine	North America	871.307	0	48.2465
IMGVR_UViG_3300015187_000042	vOTU_00233223	sitC	Host-associated;Mammals: Human;Digestive system;Large intestine	Asia	487.263	1.73641e-172	85.8156
IMGVR_UViG_3300029783_000151	vOTU_05153664	mgtC	Host-associated;Human;Digestive system;Large intestine	Asia	97.4413	3.34573e-21	47.2727
IMGVR_UViG_3300029217_000216	vOTU_05058094	mgtB	Host-associated;Human;Digestive system;Large intestine	Asia	297.36	9.95339e-84	28.3093
IMGVR_UViG_3300029204_000162	vOTU_05055956	misL	Host-associated;Human;Digestive system;Large intestine	Asia	341.273	6.67174e-97	36.0522
IMGVR_UViG_3300029227_000110	vOTU_01425093	mgtB	Host-associated;Human;Digestive system;Large intestine	Asia	296.204	2.86652e-83	31.2258
IMGVR_UViG_3300029191_000096	vOTU_05106389	mgtC	Host-associated;Human;Digestive system;Large intestine	Asia	124.02	2.57561e-31	36.8889
IMGVR_UViG_3300029235_000256	vOTU_05058903	mgtB	Host-associated;Human;Digestive system;Large intestine	Asia	296.975	1.49056e-83	28.3093
IMGVR_UViG_3300029128_000134	vOTU_05049374	mgtB	Host-associated;Human;Digestive system;Large intestine	Asia	295.819	3.58614e-83	28.1782
IMGVR_UViG_3300029134_000280	vOTU_08613375	mgtB	Host-associated;Human;Digestive system;Large intestine	Asia	273.092	1.40982e-74	28.0928
IMGVR_UViG_3300029117_000168	vOTU_05107480	mgtB	Host-associated;Human;Digestive system;Large intestine	Asia	295.434	4.52258e-83	28.1782
IMGVR_UViG_3300029251_000420	vOTU_01747125	mgtB	Host-associated;Human;Digestive system;Large intestine	Asia	298.516	4.04366e-84	30.8376
IMGVR_UViG_3300029237_000328	vOTU_02923809	mgtB	Host-associated;Human;Digestive system;Large intestine	Asia	470.315	2.96211e-153	48.5822
IMGVR_UViG_3300029206_000188	vOTU_08607730	mgtB	Host-associated;Human;Digestive system;Large intestine	Asia	295.434	5.81954e-83	28.1782
IMGVR_UViG_3300029118_000182	vOTU_05047960	mgtB	Host-associated;Human;Digestive system;Large intestine	Asia	296.204	2.86652e-83	31.2258
IMGVR_UViG_3300030447_000253	vOTU_05388555	fliC	Host-associated;Human;Digestive system;Large intestine	Asia	178.333	2.34611e-46	35.3612
IMGVR_UViG_3300030447_000286	vOTU_08601504	mgtB	Host-associated;Human;Digestive system;Large intestine	Asia	297.36	1.10108e-83	28.3093
IMGVR_UViG_3300030444_000113	vOTU_05388407	mgtB	Host-associated;Human;Digestive system;Large intestine	Asia	296.975	1.56772e-83	28.1782
IMGVR_UViG_3300030444_000254	vOTU_08601490	mgtB	Host-associated;Human;Digestive system;Large intestine	Asia	873.618	0	48.4591
IMGVR_UViG_3300029181_000127	vOTU_05053323	fliC	Host-associated;Human;Digestive system;Large intestine	Asia	300.827	3.62769e-92	86.8571
IMGVR_UViG_3300029307_000197	vOTU_01747125	mgtB	Host-associated;Human;Digestive system;Large intestine	Asia	298.901	2.75444e-84	30.8376
IMGVR_UViG_3300029130_000351	vOTU_08587269	araB	Host-associated;Human;Digestive system;Large intestine	Asia	81.2629	1.38724e-12	21.7626
IMGVR_UViG_3300029132_000242	vOTU_08587294	araB	Host-associated;Human;Digestive system;Large intestine	Asia	80.8777	1.82488e-12	21.3504
IMGVR_UViG_3300029113_000096	vOTU_02830029	araB	Host-associated;Human;Digestive system;Large intestine	Asia	81.6481	9.48233e-13	21.7626
IMGVR_UViG_3300029228_000144	vOTU_05058094	araB	Host-associated;Human;Digestive system;Large intestine	Asia	81.2629	1.35091e-12	21.7626
IMGVR_UViG_3300029514_000063	vOTU_05108449	araB	Host-associated;Human;Digestive system;Large intestine	Asia	81.2629	1.35091e-12	21.7626
IMGVR_UViG_3300029572_000037	vOTU_05134610	araB	Host-associated;Human;Digestive system;Large intestine	Asia	80.8777	1.80881e-12	21.7626
IMGVR_UViG_3300029548_000015	vOTU_05131852	araB	Host-associated;Human;Digestive system;Large intestine	Asia	81.2629	1.35091e-12	21.7626
IMGVR_UViG_3300029488_000117	vOTU_05127027	misL	Host-associated;Human;Digestive system;Large intestine	Asia	269.626	2.77808e-71	41.7417
IMGVR_UViG_3300029450_000032	vOTU_00266247	mgtC	Host-associated;Human;Digestive system;Large intestine	Asia	95.9005	1.29063e-20	40.625
IMGVR_UViG_3300029491_000215	vOTU_01860559	mgtB	Host-associated;Human;Digestive system;Large intestine	Asia	327.405	2.07874e-94	32.0051
IMGVR_UViG_3300029459_000127	vOTU_05124482	mgtC	Host-associated;Human;Digestive system;Large intestine	Asia	124.02	2.45122e-31	36.8889
IMGVR_UViG_3300029456_000071	vOTU_05124324	mgtC	Host-associated;Human;Digestive system;Large intestine	Asia	124.02	2.57561e-31	36.8889
IMGVR_UViG_3300029477_000197	vOTU_05125787	mgtB	Host-associated;Human;Digestive system;Large intestine	Asia	321.242	4.60108e-92	31.8003
IMGVR_UViG_3300029479_000219	vOTU_08605181	mgtB	Host-associated;Human;Digestive system;Large intestine	Asia	297.745	6.91975e-84	28.3093
IMGVR_UViG_3300029486_000238	vOTU_08605263	mgtB	Host-associated;Human;Digestive system;Large intestine	Asia	296.204	2.54477e-83	28.3093
IMGVR_UViG_3300029453_000086	vOTU_05124143	mgtC	Host-associated;Human;Digestive system;Large intestine	Asia	124.02	2.45122e-31	36.8889
IMGVR_UViG_3300029464_000140	vOTU_05107647	mgtB	Host-associated;Human;Digestive system;Large intestine	Asia	298.901	2.83922e-84	30.8376
IMGVR_UViG_3300029517_000104	vOTU_05129393	fliC	Host-associated;Human;Digestive system;Large intestine	Asia	284.263	1.51581e-84	81.7143
IMGVR_UViG_3300029520_000178	vOTU_01747125	mgtB	Host-associated;Human;Digestive system;Large intestine	Asia	298.901	2.54054e-84	30.8376
IMGVR_UViG_3300029513_000231	vOTU_08582649	mgtB	Host-associated;Human;Digestive system;Large intestine	Asia	298.516	4.21826e-84	28.3093
IMGVR_UViG_3300029815_000517	vOTU_08602450	mgtB	Host-associated;Human;Digestive system;Large intestine	Asia	295.434	5.64611e-83	28.3093
IMGVR_UViG_3300029577_000394	vOTU_00252935	pagC	Host-associated;Human;Digestive system;Large intestine	Asia	101.293	1.66103e-23	33.6788
IMGVR_UViG_3300029541_000153	vOTU_05131338	mgtB	Host-associated;Human;Digestive system;Large intestine	Asia	296.975	1.61591e-83	28.1782
IMGVR_UViG_3300029531_000136	vOTU_05050149	mgtB	Host-associated;Human;Digestive system;Large intestine	Asia	369.007	8.26058e-117	55.9486
IMGVR_UViG_3300039377_000113	vOTU_05107480	mgtB	Host-associated;Mammals: Human;Digestive system;Large intestine	Europe	297.745	1.13671e-83	28.3093
IMGVR_UViG_3300039377_000120	vOTU_07089516	sitC	Host-associated;Mammals: Human;Digestive system;Large intestine	Europe	487.263	1.67435e-172	85.8156
IMGVR_UViG_3300029095_000187	vOTU_00245973	sitC	Host-associated;Mammals: Human;Digestive system;Large intestine	Europe	154.836	2.6478e-42	37.0044
IMGVR_UViG_3300029043_000144	vOTU_00233223	sitC	Host-associated;Mammals: Human;Digestive system;Large intestine	Europe	488.804	3.23378e-173	86.1702
IMGVR_UViG_3300029058_000214	vOTU_00220923	sitC	Host-associated;Mammals: Human;Digestive system;Large intestine	Europe	386.341	1.65699e-133	84.7162
IMGVR_UViG_3300029038_000168	vOTU_03372310	mgtB	Host-associated;Mammals: Human;Digestive system;Large intestine	Europe	870.537	0	48.2465
IMGVR_UViG_3300039366_000165	vOTU_00240027	sitC	Host-associated;Mammals: Human;Digestive system;Large intestine	Europe	489.96	1.11659e-173	86.5248
IMGVR_UViG_3300039372_000083	vOTU_00220404	sitC	Host-associated;Mammals: Human;Digestive system;Large intestine	Europe	488.804	3.23378e-173	86.1702
IMGVR_UViG_3300039314_000133	vOTU_00220404	sitC	Host-associated;Mammals: Human;Digestive system;Large intestine	Europe	488.804	3.23378e-173	86.1702
IMGVR_UViG_3300039381_000112	vOTU_06502489	mgtB	Host-associated;Mammals: Human;Digestive system;Large intestine	Europe	209.149	1.02181e-52	28.2946
IMGVR_UViG_3300039376_000148	vOTU_00258285	mgtB	Host-associated;Mammals: Human;Digestive system;Large intestine	Europe	300.442	8.98081e-85	29.0323
IMGVR_UViG_3300039320_000025	vOTU_00245973	sitC	Host-associated;Mammals: Human;Digestive system;Large intestine	Europe	487.263	1.67435e-172	85.8156
IMGVR_UViG_3300028976_000034	vOTU_00222979	sitC	Host-associated;Mammals: Human;Digestive system;Large intestine	Europe	486.108	4.9024e-172	85.8156
IMGVR_UViG_3300028982_000017	vOTU_00227746	sitC	Host-associated;Mammals: Human;Digestive system;Large intestine	Europe	489.96	1.11659e-173	86.5248
IMGVR_UViG_3300014510_000017	vOTU_00227746	sitC	Host-associated;Mammals: Human;Digestive system;Large intestine	Europe	488.804	3.35369e-173	86.1702
IMGVR_UViG_3300039370_000009	vOTU_05044651	sitC	Host-associated;Mammals: Human;Digestive system;Large intestine	Europe	487.263	1.67435e-172	85.8156
IMGVR_UViG_3300029094_000074	vOTU_05045394	sitC	Host-associated;Mammals: Human;Digestive system;Large intestine	Europe	487.263	1.67435e-172	85.8156
IMGVR_UViG_3300029091_000078	vOTU_05045170	mgtB	Host-associated;Mammals: Human;Digestive system;Large intestine	Europe	870.922	0	48.2465
IMGVR_UViG_3300029177_000070	vOTU_08613477	mgtB	Host-associated;Mammals: Human;Digestive system;Large intestine	Europe	288.5	2.77089e-80	26.4544
IMGVR_UViG_3300029083_000052	vOTU_05044838	mgtB	Host-associated;Mammals: Human;Digestive system;Large intestine	Europe	873.233	0	48.4591
IMGVR_UViG_3300029035_000080	vOTU_05041085	mgtB	Host-associated;Mammals: Human;Digestive system;Large intestine	Europe	266.929	1.67993e-72	27.6786
IMGVR_UViG_3300029029_000138	vOTU_05040540	mgtB	Host-associated;Mammals: Human;Digestive system;Large intestine	Europe	322.013	1.03174e-92	29.1274
IMGVR_UViG_3300029041_000125	vOTU_05041671	mgtB	Host-associated;Mammals: Human;Digestive system;Large intestine	Europe	395.201	3.54671e-125	47.0842
IMGVR_UViG_3300028966_000074	vOTU_05043479	mgtB	Host-associated;Mammals: Human;Digestive system;Large intestine	Europe	496.508	2.58674e-162	45.8882
IMGVR_UViG_3300028964_000081	vOTU_05037927	sitC	Host-associated;Mammals: Human;Digestive system;Large intestine	Europe	487.263	1.67435e-172	85.8156
IMGVR_UViG_3300014954_000013	vOTU_02901112	mgtC	Host-associated;Mammals: Human;Digestive system;Large intestine	Europe	93.2041	1.50285e-20	42.9825
IMGVR_UViG_3300014950_000087	vOTU_02923661	fliC	Host-associated;Mammals: Human;Digestive system;Large intestine	Europe	275.789	5.73937e-85	75.5319
IMGVR_UViG_3300029070_000029	vOTU_05044473	sitC	Host-associated;Mammals: Human;Digestive system;Large intestine	Europe	486.493	2.71222e-172	86.1702
IMGVR_UViG_3300039360_000009	vOTU_07088883	pagC	Host-associated;Mammals: Human;Digestive system;Large intestine	Europe	101.293	1.55775e-23	32.4742
IMGVR_UViG_3300039360_000027	vOTU_07088886	sitC	Host-associated;Mammals: Human;Digestive system;Large intestine	Europe	489.96	1.11659e-173	86.5248
IMGVR_UViG_3300028985_000047	vOTU_05038488	sitC	Host-associated;Mammals: Human;Digestive system;Large intestine	Europe	488.804	3.23378e-173	86.1702
IMGVR_UViG_3300028995_000046	vOTU_05038772	misL	Host-associated;Mammals: Human;Digestive system;Large intestine	Europe	444.121	4.19769e-140	47.3684
IMGVR_UViG_3300014522_000033	vOTU_00227746	sitC	Host-associated;Mammals: Human;Digestive system;Large intestine	Europe	488.804	3.35369e-173	86.1702
IMGVR_UViG_3300014527_000052	vOTU_00220404	sitC	Host-associated;Mammals: Human;Digestive system;Large intestine	Europe	488.804	3.35369e-173	86.1702
IMGVR_UViG_3300039379_000029	vOTU_07089694	mgtB	Host-associated;Mammals: Human;Digestive system;Large intestine	Europe	311.997	7.154e-89	28.0783
IMGVR_UViG_3300039379_000022	vOTU_07089694	mgtB	Host-associated;Mammals: Human;Digestive system;Large intestine	Europe	311.997	7.154e-89	28.0783
IMGVR_UViG_3300039318_000063	vOTU_00222979	sitC	Host-associated;Mammals: Human;Digestive system;Large intestine	Europe	489.96	1.11659e-173	86.5248
IMGVR_UViG_3300014529_000085	vOTU_02883860	sitC	Host-associated;Mammals: Human;Digestive system;Large intestine	Europe	202.216	4.53912e-60	40.4332
IMGVR_UViG_3300029047_000115	vOTU_01800940	araB	Host-associated;Mammals: Human;Digestive system;Large intestine	Europe	82.8037	4.05274e-13	21.9424
IMGVR_UViG_3300029040_000072	vOTU_05041557	araB	Host-associated;Mammals: Human;Digestive system;Large intestine	Europe	80.8777	1.82488e-12	21.3504
IMGVR_UViG_3300029101_000274	vOTU_08581235	araB	Host-associated;Mammals: Human;Digestive system;Large intestine	Europe	82.8037	4.05274e-13	21.9424
IMGVR_UViG_3300029124_000217	vOTU_05048922	araB	Host-associated;Mammals: Human;Digestive system;Large intestine	Europe	81.2629	1.35091e-12	21.7626
IMGVR_UViG_3300029058_000309	vOTU_00748850	araB	Host-associated;Mammals: Human;Digestive system;Large intestine	Europe	82.8037	4.05274e-13	21.9424
IMGVR_UViG_3300029055_000161	vOTU_05043429	araB	Host-associated;Mammals: Human;Digestive system;Large intestine	Europe	81.2629	1.35091e-12	21.7626
IMGVR_UViG_3300029039_000008	vOTU_05041511	araB	Host-associated;Mammals: Human;Digestive system;Large intestine	Europe	82.0333	7.59999e-13	21.7626
IMGVR_UViG_3300029045_000126	vOTU_00748850	araB	Host-associated;Mammals: Human;Digestive system;Large intestine	Europe	82.8037	4.05274e-13	21.9424
IMGVR_UViG_3300029030_000169	vOTU_01752094	araB	Host-associated;Mammals: Human;Digestive system;Large intestine	Europe	60.4622	5.54053e-06	21.5947
IMGVR_UViG_3300029042_000246	vOTU_08581235	araB	Host-associated;Mammals: Human;Digestive system;Large intestine	Europe	80.8777	1.82488e-12	21.3504
IMGVR_UViG_3300039322_000123	vOTU_07086577	araB	Host-associated;Mammals: Human;Digestive system;Large intestine	Europe	81.2629	1.38724e-12	21.7626
IMGVR_UViG_3300014597_000054	vOTU_08520426	bcfC	Host-associated;Mammals: Human;Digestive system;Large intestine	Europe	357.451	1.49999e-106	30.9278
IMGVR_UViG_3300039366_000290	vOTU_08520426	bcfC	Host-associated;Mammals: Human;Digestive system;Large intestine	Europe	357.836	9.66194e-107	30.9278
IMGVR_UViG_3300028953_000013	vOTU_05037537	bcfC	Host-associated;Mammals: Human;Digestive system;Large intestine	Europe	342.043	1.09269e-105	44.2822
IMGVR_UViG_3300028912_000014	vOTU_08520426	bcfC	Host-associated;Mammals: Human;Digestive system;Large intestine	Europe	357.066	1.70763e-106	30.9278
IMGVR_UViG_3300028963_000035	vOTU_08520426	bcfC	Host-associated;Mammals: Human;Digestive system;Large intestine	Europe	357.066	1.70763e-106	30.9278
IMGVR_UViG_3300039384_000088	vOTU_08520426	bcfC	Host-associated;Mammals: Human;Digestive system;Large intestine	Europe	357.451	1.46559e-106	30.9278
IMGVR_UViG_3300028951_000019	vOTU_08520426	bcfC	Host-associated;Mammals: Human;Digestive system;Large intestine	Europe	357.066	1.70763e-106	30.9278
IMGVR_UViG_3300029085_000036	vOTU_05044902	bcfC	Host-associated;Mammals: Human;Digestive system;Large intestine	Europe	157.532	1.86496e-37	28.0561
IMGVR_UViG_3300029107_000039	vOTU_05046903	bcfC	Host-associated;Mammals: Human;Digestive system;Large intestine	Europe	375.555	2.1558e-113	32.4645
IMGVR_UViG_3300014787_000149	vOTU_02902204	araB	Host-associated;Human;Digestive system;Large intestine	Europe	82.8037	4.06655e-13	21.9424
IMGVR_UViG_3300014803_000142	vOTU_01752354	araB	Host-associated;Human;Digestive system;Large intestine	Europe	81.2629	1.35529e-12	21.7626
IMGVR_UViG_3300014783_000112	vOTU_01425093	mgtB	Host-associated;Human;Digestive system;Large intestine	Europe	298.516	4.37574e-84	31.1083
IMGVR_UViG_3300014744_000101	vOTU_08537583	mgtB	Host-associated;Human;Digestive system;Large intestine	Europe	296.59	1.7134e-83	28.3093
IMGVR_UViG_3300014790_000248	vOTU_08537583	mgtB	Host-associated;Human;Digestive system;Large intestine	Europe	296.59	1.7134e-83	28.3093
IMGVR_UViG_3300014794_000188	vOTU_08537583	mgtB	Host-associated;Human;Digestive system;Large intestine	Europe	296.59	1.7134e-83	28.3093
IMGVR_UViG_3300035645_000171	vOTU_01806323	mgtB	Host-associated;Human;Digestive system;Large intestine	Europe	298.13	4.89925e-84	30.8376
IMGVR_UViG_3300014566_000145	vOTU_02886932	mgtB	Host-associated;Human;Digestive system;Large intestine	Europe	879.396	0	48.1442
IMGVR_UViG_3300035644_000125	vOTU_06534892	mgtB	Host-associated;Human;Digestive system;Large intestine	Europe	297.36	9.75441e-84	28.3093
IMGVR_UViG_3300035652_000074	vOTU_06534892	mgtB	Host-associated;Human;Digestive system;Large intestine	Europe	297.36	9.75441e-84	28.3093
IMGVR_UViG_3300000277_000048	vOTU_00746280	mgtB	Host-associated;Human;Digestive system;Large intestine	Europe	316.62	1.74488e-90	28.5871
IMGVR_UViG_3300029190_000077	vOTU_05054493	bcfC	Host-associated;Human;Digestive system;Large intestine	Europe	343.969	1.92029e-101	30.6778
IMGVR_UViG_3300000281_000125	vOTU_00747770	araB	Host-associated;Human;Digestive system;Large intestine	Europe	377.096	4.5828e-123	49.435
IMGVR_UViG_3300000291_000075	vOTU_00748144	araB	Host-associated;Human;Digestive system;Large intestine	Europe	61.2326	2.1765e-06	23.4899
IMGVR_UViG_3300022758_000287	vOTU_00220923	sitC	Host-associated;Mammals: Human;Digestive system;Large intestine	Europe	488.804	3.23378e-173	86.1702
IMGVR_UViG_3300022758_000397	vOTU_00264239	bcfC	Host-associated;Mammals: Human;Digestive system;Large intestine	Europe	385.956	4.44643e-117	30.6358
IMGVR_UViG_3300013900_000020	vOTU_02827919	mgtC	Host-associated;Mammals: Human;Digestive system;Large intestine	Europe	93.9745	6.00576e-21	43.8596
IMGVR_UViG_3300013946_000164	vOTU_01764537	mgtB	Host-associated;Mammals: Human;Digestive system;Large intestine	Europe	297.36	1.01368e-83	28.3093
IMGVR_UViG_3300013958_000298	vOTU_02830029	mgtB	Host-associated;Mammals: Human;Digestive system;Large intestine	Europe	296.59	2.78029e-83	28.3093
IMGVR_UViG_3300013958_000161	vOTU_02830029	mgtB	Host-associated;Mammals: Human;Digestive system;Large intestine	Europe	296.59	2.78029e-83	28.3093
IMGVR_UViG_3300013958_000143	vOTU_02829987	sitC	Host-associated;Mammals: Human;Digestive system;Large intestine	Europe	487.263	1.73641e-172	85.8156
IMGVR_UViG_2051223006_000032	vOTU_00681529	mgtB	Host-associated;Human;Digestive system;Large intestine	Europe	704.516	0	51.4116
IMGVR_UViG_3300030365_000213	vOTU_08604472	araB	Host-associated;Human;Digestive system;Large intestine	Europe	82.0333	7.53301e-13	21.9424
IMGVR_UViG_3300029584_000299	vOTU_05137668	araB	Host-associated;Human;Digestive system;Large intestine	Europe	81.2629	1.35091e-12	21.7626
IMGVR_UViG_3300029583_000362	vOTU_08589358	araB	Host-associated;Human;Digestive system;Large intestine	Europe	82.8037	4.05274e-13	21.9424
IMGVR_UViG_3300029710_000301	vOTU_08572585	araB	Host-associated;Human;Digestive system;Large intestine	Europe	80.8777	1.97605e-12	21.9424
IMGVR_UViG_3300029703_000123	vOTU_05143377	araB	Host-associated;Human;Digestive system;Large intestine	Europe	82.0333	7.53301e-13	21.9424
IMGVR_UViG_3300029668_000181	vOTU_07959902	araB	Host-associated;Human;Digestive system;Large intestine	Europe	81.6481	9.73746e-13	21.7626
IMGVR_UViG_3300029604_000141	vOTU_05137668	araB	Host-associated;Human;Digestive system;Large intestine	Europe	81.2629	1.35091e-12	21.7626
IMGVR_UViG_3300029850_000117	vOTU_05129247	araB	Host-associated;Human;Digestive system;Large intestine	Europe	81.2629	1.37503e-12	21.7626
IMGVR_UViG_3300029675_000278	vOTU_07959902	araB	Host-associated;Human;Digestive system;Large intestine	Europe	81.6481	9.73746e-13	21.7626
IMGVR_UViG_3300029702_000009	vOTU_05143377	araB	Host-associated;Human;Digestive system;Large intestine	Europe	81.6481	1.03597e-12	21.5328
IMGVR_UViG_3300029888_000102	vOTU_08520426	bcfC	Host-associated;Human;Digestive system;Large intestine	Europe	357.451	1.31622e-106	30.9278
IMGVR_UViG_3300029653_000186	vOTU_08520426	bcfC	Host-associated;Human;Digestive system;Large intestine	Europe	352.829	8.36681e-105	30.6987
IMGVR_UViG_3300029872_000368	vOTU_08579022	araB	Host-associated;Human;Digestive system;Large intestine	Europe	80.8777	1.82488e-12	21.3504
IMGVR_UViG_3300029843_000123	vOTU_00227805	sitC	Host-associated;Human;Digestive system;Large intestine	Europe	488.804	3.23378e-173	86.1702
IMGVR_UViG_3300029878_000206	vOTU_05168318	misL	Host-associated;Human;Digestive system;Large intestine	Europe	278.1	3.61451e-75	32.5543
IMGVR_UViG_3300029840_000255	vOTU_01425093	mgtB	Host-associated;Human;Digestive system;Large intestine	Europe	296.204	2.86652e-83	31.2258
IMGVR_UViG_3300029576_000213	vOTU_01918899	mgtB	Host-associated;Human;Digestive system;Large intestine	Europe	296.975	1.56772e-83	28.3093
IMGVR_UViG_3300029706_000242	vOTU_08612330	fliC	Host-associated;Human;Digestive system;Large intestine	Europe	347.821	4.29858e-112	47.2763
IMGVR_UViG_3300029653_000080	vOTU_00223067	sitC	Host-associated;Human;Digestive system;Large intestine	Europe	489.96	1.11659e-173	86.5248
IMGVR_UViG_3300029587_000294	vOTU_05136380	sseI	Host-associated;Human;Digestive system;Large intestine	Europe	67.781	9.13294e-09	25.0667
IMGVR_UViG_3300029643_000090	vOTU_00229741	mgtB	Host-associated;Human;Digestive system;Large intestine	Europe	828.165	0	57.632
IMGVR_UViG_3300029886_000119	vOTU_05169451	mgtB	Host-associated;Human;Digestive system;Large intestine	Europe	870.922	0	48.2465
IMGVR_UViG_3300029844_000196	vOTU_05165100	mgtC	Host-associated;Human;Digestive system;Large intestine	Europe	105.531	2.05956e-24	49.5652
IMGVR_UViG_3300029617_000243	vOTU_05139537	mgtB	Host-associated;Human;Digestive system;Large intestine	Europe	297.36	9.75441e-84	28.3093
IMGVR_UViG_3300029887_000324	vOTU_01403901	mgtB	Host-associated;Human;Digestive system;Large intestine	Europe	872.078	0	48.3528
IMGVR_UViG_3300029616_000157	vOTU_05139386	mgtB	Host-associated;Human;Digestive system;Large intestine	Europe	211.46	3.01544e-53	27.5401
IMGVR_UViG_3300029623_000287	vOTU_05140560	sitC	Host-associated;Human;Digestive system;Large intestine	Europe	489.96	1.11659e-173	86.5248
IMGVR_UViG_3300029615_000462	vOTU_08604472	mgtB	Host-associated;Human;Digestive system;Large intestine	Europe	296.975	1.3339e-83	28.3093
IMGVR_UViG_3300029742_000189	vOTU_05116215	mgtB	Host-associated;Human;Digestive system;Large intestine	Europe	325.479	1.06471e-93	31.8766
IMGVR_UViG_3300029742_000259	vOTU_05044838	mgtB	Host-associated;Human;Digestive system;Large intestine	Europe	873.618	0	48.4591
IMGVR_UViG_3300029681_000236	vOTU_02383660	mgtB	Host-associated;Human;Digestive system;Large intestine	Europe	207.608	5.11977e-52	26.9663
IMGVR_UViG_3300029719_000265	vOTU_05147622	mgtB	Host-associated;Human;Digestive system;Large intestine	Europe	299.671	1.94298e-84	31.2169
IMGVR_UViG_3300029852_000274	vOTU_01950953	sitC	Host-associated;Human;Digestive system;Large intestine	Europe	344.739	2.50537e-116	60.6383
IMGVR_UViG_3300029735_000261	vOTU_05054168	pagC	Host-associated;Human;Digestive system;Large intestine	Europe	104.76	7.76756e-25	34.0206
IMGVR_UViG_3300029737_000259	vOTU_05130901	mgtB	Host-associated;Human;Digestive system;Large intestine	Europe	213.386	4.78514e-54	25.7675
IMGVR_UViG_3300029647_000134	vOTU_08592949	mgtB	Host-associated;Human;Digestive system;Large intestine	Europe	829.706	0	51.0353
IMGVR_UViG_3300029860_000179	vOTU_05166911	mgtB	Host-associated;Human;Digestive system;Large intestine	Europe	249.98	1.49127e-67	29.421
IMGVR_UViG_3300029881_000339	vOTU_05168564	mgtB	Host-associated;Human;Digestive system;Large intestine	Europe	208.764	5.84236e-53	26.4175
IMGVR_UViG_3300029881_000280	vOTU_00236848	mgtB	Host-associated;Human;Digestive system;Large intestine	Europe	207.608	5.11977e-52	26.9663
IMGVR_UViG_3300029881_000211	vOTU_01425319	mgtB	Host-associated;Human;Digestive system;Large intestine	Europe	882.863	0	48.0932
IMGVR_UViG_3300029690_000222	vOTU_05142723	mgtB	Host-associated;Human;Digestive system;Large intestine	Europe	297.36	9.46337e-84	28.3093
IMGVR_UViG_3300029875_000273	vOTU_00227663	pagC	Host-associated;Human;Digestive system;Large intestine	Europe	103.99	1.85027e-24	34.0206
IMGVR_UViG_3300013025_000094	vOTU_08577164	bcfC	Host-associated;Fungi;Mycelium;Unclassified	South America	471.855	4.19362e-150	35.4994
IMGVR_UViG_3300009944_000210	vOTU_08589954	misL	Host-associated;Microbial;Bacteria;Unclassified	South America	530.02	4.38209e-165	47.0494
IMGVR_UViG_3300012078_000225	vOTU_08584090	bcfC	Host-associated;Fungi;Mycelium;Unclassified	North America	477.248	2.1434e-152	35.2594
IMGVR_UViG_3300012125_000029	vOTU_02644484	bcfC	Host-associated;Fungi;Mycelium;Unclassified	North America	480.33	2.20494e-153	35.4045
IMGVR_UViG_3300012153_000074	vOTU_02646835	misL	Host-associated;Fungi;Mycelium;Unclassified	North America	425.246	5.8654e-128	40.8163
IMGVR_UViG_3300012082_000087	vOTU_02643118	misL	Host-associated;Fungi;Mycelium;Unclassified	North America	93.5893	3.45799e-18	30.7263
IMGVR_UViG_3300012082_000088	vOTU_02643025	bcfC	Host-associated;Fungi;Mycelium;Unclassified	North America	252.677	3.25576e-73	43.9873
IMGVR_UViG_3300045159_000088	vOTU_00658819	misL	Environmental;Terrestrial;Nest;Insects nest	North America	106.301	1.40321e-19	25.2969
IMGVR_UViG_3300045152_000056	vOTU_00658819	misL	Environmental;Terrestrial;Nest;Insects nest	North America	106.301	1.40321e-19	25.2969
IMGVR_UViG_3300045153_000054	vOTU_00658819	misL	Environmental;Terrestrial;Nest;Insects nest	North America	106.301	1.40321e-19	25.2969
IMGVR_UViG_3300045154_000076	vOTU_00658819	misL	Environmental;Terrestrial;Nest;Insects nest	North America	106.301	1.40321e-19	25.2969
IMGVR_UViG_3300045187_000103	vOTU_00658819	misL	Environmental;Terrestrial;Nest;Insects nest	North America	106.301	1.40321e-19	25.2969
IMGVR_UViG_3300047612_000054	vOTU_00658819	misL	Environmental;Terrestrial;Nest;Insects nest	North America	106.301	1.40321e-19	25.2969
IMGVR_UViG_3300045604_000075	vOTU_00658819	misL	Environmental;Terrestrial;Nest;Insects nest	North America	106.301	1.40321e-19	25.2969
IMGVR_UViG_3300045605_000031	vOTU_00659255	misL	Environmental;Terrestrial;Nest;Insects nest	North America	106.301	1.40321e-19	25.2969
IMGVR_UViG_3300045606_000078	vOTU_00658819	misL	Environmental;Terrestrial;Nest;Insects nest	North America	106.301	1.40321e-19	25.2969
IMGVR_UViG_3300045685_000098	vOTU_00658819	misL	Environmental;Terrestrial;Nest;Insects nest	North America	106.301	1.40321e-19	25.2969
IMGVR_UViG_3300045607_000041	vOTU_00658819	misL	Environmental;Terrestrial;Nest;Insects nest	North America	106.301	1.40321e-19	25.2969
IMGVR_UViG_3300045828_000076	vOTU_00658819	misL	Environmental;Terrestrial;Nest;Insects nest	North America	106.301	1.40321e-19	25.2969
IMGVR_UViG_3300045829_000041	vOTU_00658819	misL	Environmental;Terrestrial;Nest;Insects nest	North America	106.301	1.40321e-19	25.2969
IMGVR_UViG_3300045830_000038	vOTU_00658819	misL	Environmental;Terrestrial;Nest;Insects nest	North America	106.301	1.40321e-19	25.2969
IMGVR_UViG_3300045831_000057	vOTU_00658819	misL	Environmental;Terrestrial;Nest;Insects nest	North America	106.301	1.40321e-19	25.2969
IMGVR_UViG_3300045832_000102	vOTU_00658819	misL	Environmental;Terrestrial;Nest;Insects nest	North America	106.301	1.40321e-19	25.2969
IMGVR_UViG_3300045833_000056	vOTU_00658819	misL	Environmental;Terrestrial;Nest;Insects nest	North America	106.301	1.40321e-19	25.2969
IMGVR_UViG_3300045197_000107	vOTU_00658819	misL	Environmental;Terrestrial;Nest;Insects nest	North America	106.301	1.40321e-19	25.2969
IMGVR_UViG_3300045279_000093	vOTU_00658819	misL	Environmental;Terrestrial;Nest;Insects nest	North America	106.301	1.40321e-19	25.2969
IMGVR_UViG_3300049632_000099	vOTU_00658819	misL	Environmental;Terrestrial;Nest;Insects nest	North America	106.301	1.40321e-19	25.2969
IMGVR_UViG_3300045198_000079	vOTU_00658819	misL	Environmental;Terrestrial;Nest;Insects nest	North America	106.301	1.40321e-19	25.2969
IMGVR_UViG_3300045199_000100	vOTU_00658819	misL	Environmental;Terrestrial;Nest;Insects nest	North America	106.301	1.40321e-19	25.2969
IMGVR_UViG_3300045220_000101	vOTU_00658819	misL	Environmental;Terrestrial;Nest;Insects nest	North America	106.301	1.40321e-19	25.2969
IMGVR_UViG_3300045221_000104	vOTU_00658819	misL	Environmental;Terrestrial;Nest;Insects nest	North America	106.301	1.40321e-19	25.2969
IMGVR_UViG_3300045222_000049	vOTU_00658819	misL	Environmental;Terrestrial;Nest;Insects nest	North America	106.301	1.40321e-19	25.2969
IMGVR_UViG_3300045277_000075	vOTU_00658819	misL	Environmental;Terrestrial;Nest;Insects nest	North America	106.301	1.40321e-19	25.2969
IMGVR_UViG_3300045299_000104	vOTU_00658819	misL	Environmental;Terrestrial;Nest;Insects nest	North America	106.301	1.40321e-19	25.2969
IMGVR_UViG_3300045223_000077	vOTU_00658819	misL	Environmental;Terrestrial;Nest;Insects nest	North America	106.301	1.40321e-19	25.2969
IMGVR_UViG_3300044916_000084	vOTU_00658819	misL	Environmental;Terrestrial;Nest;Insects nest	North America	106.301	1.40321e-19	25.2969
IMGVR_UViG_3300044917_000072	vOTU_00658819	misL	Environmental;Terrestrial;Nest;Insects nest	North America	106.301	1.40321e-19	25.2969
IMGVR_UViG_3300044924_000062	vOTU_00658819	misL	Environmental;Terrestrial;Nest;Insects nest	North America	106.301	1.40321e-19	25.2969
IMGVR_UViG_3300046833_000063	vOTU_00658819	misL	Environmental;Terrestrial;Nest;Insects nest	North America	106.301	1.40321e-19	25.2969
IMGVR_UViG_3300044918_000085	vOTU_00658819	misL	Environmental;Terrestrial;Nest;Insects nest	North America	106.301	1.40321e-19	25.2969
IMGVR_UViG_3300044919_000098	vOTU_00658819	misL	Environmental;Terrestrial;Nest;Insects nest	North America	106.301	1.40321e-19	25.2969
IMGVR_UViG_3300045104_000073	vOTU_00658819	misL	Environmental;Terrestrial;Nest;Insects nest	North America	106.301	1.40321e-19	25.2969
IMGVR_UViG_3300045105_000062	vOTU_00658819	misL	Environmental;Terrestrial;Nest;Insects nest	North America	106.301	1.40321e-19	25.2969
IMGVR_UViG_3300045133_000069	vOTU_00658819	misL	Environmental;Terrestrial;Nest;Insects nest	North America	106.301	1.40321e-19	25.2969
IMGVR_UViG_3300045155_000080	vOTU_00658819	misL	Environmental;Terrestrial;Nest;Insects nest	North America	106.301	1.40321e-19	25.2969
IMGVR_UViG_3300045188_000036	vOTU_00658819	misL	Environmental;Terrestrial;Nest;Insects nest	North America	106.301	1.40321e-19	25.2969
IMGVR_UViG_3300045160_000058	vOTU_00658819	misL	Environmental;Terrestrial;Nest;Insects nest	North America	106.301	1.40321e-19	25.2969
IMGVR_UViG_3300045162_000044	vOTU_00660207	misL	Environmental;Terrestrial;Nest;Insects nest	North America	106.301	1.40321e-19	25.2969
IMGVR_UViG_3300045686_000029	vOTU_00658819	misL	Environmental;Terrestrial;Nest;Insects nest	North America	106.301	1.40321e-19	25.2969
IMGVR_UViG_3300045687_000069	vOTU_00658819	misL	Environmental;Terrestrial;Nest;Insects nest	North America	106.301	1.40321e-19	25.2969
IMGVR_UViG_3300045688_000091	vOTU_00658819	misL	Environmental;Terrestrial;Nest;Insects nest	North America	106.301	1.40321e-19	25.2969
IMGVR_UViG_3300045689_000072	vOTU_00658819	misL	Environmental;Terrestrial;Nest;Insects nest	North America	106.301	1.40321e-19	25.2969
IMGVR_UViG_3300045834_000059	vOTU_00658819	misL	Environmental;Terrestrial;Nest;Insects nest	North America	106.301	1.40321e-19	25.2969
IMGVR_UViG_3300045835_000063	vOTU_00658819	misL	Environmental;Terrestrial;Nest;Insects nest	North America	106.301	1.40321e-19	25.2969
IMGVR_UViG_3300045788_000056	vOTU_00658819	misL	Environmental;Terrestrial;Nest;Insects nest	North America	106.301	1.40321e-19	25.2969
IMGVR_UViG_3300045172_000090	vOTU_00658819	misL	Environmental;Terrestrial;Nest;Insects nest	North America	106.301	1.40321e-19	25.2969
IMGVR_UViG_3300045173_000058	vOTU_00658819	misL	Environmental;Terrestrial;Nest;Insects nest	North America	106.301	1.40321e-19	25.2969
IMGVR_UViG_3300045091_000078	vOTU_00658819	misL	Environmental;Terrestrial;Nest;Insects nest	North America	106.301	1.40321e-19	25.2969
IMGVR_UViG_3300045092_000042	vOTU_00660207	misL	Environmental;Terrestrial;Nest;Insects nest	North America	94.7449	4.11089e-16	28.1481
IMGVR_UViG_3300045200_000058	vOTU_00660207	misL	Environmental;Terrestrial;Nest;Insects nest	North America	106.301	1.40321e-19	25.2969
IMGVR_UViG_3300045195_000083	vOTU_00658819	misL	Environmental;Terrestrial;Nest;Insects nest	North America	106.301	1.40321e-19	25.2969
IMGVR_UViG_3300045201_000114	vOTU_00658819	misL	Environmental;Terrestrial;Nest;Insects nest	North America	106.301	1.40321e-19	25.2969
IMGVR_UViG_3300048938_000044	vOTU_00658819	misL	Environmental;Terrestrial;Nest;Insects nest	North America	106.301	1.40321e-19	25.2969
IMGVR_UViG_3300045224_000041	vOTU_00658819	misL	Environmental;Terrestrial;Nest;Insects nest	North America	106.301	1.40321e-19	25.2969
IMGVR_UViG_3300045225_000073	vOTU_00658819	misL	Environmental;Terrestrial;Nest;Insects nest	North America	106.301	1.40321e-19	25.2969
IMGVR_UViG_3300045226_000057	vOTU_00658819	misL	Environmental;Terrestrial;Nest;Insects nest	North America	106.301	1.40321e-19	25.2969
IMGVR_UViG_3300045227_000064	vOTU_00658819	misL	Environmental;Terrestrial;Nest;Insects nest	North America	106.301	1.40321e-19	25.2969
IMGVR_UViG_3300045228_000128	vOTU_00658819	misL	Environmental;Terrestrial;Nest;Insects nest	North America	106.301	1.40321e-19	25.2969
IMGVR_UViG_3300045229_000076	vOTU_00658819	misL	Environmental;Terrestrial;Nest;Insects nest	North America	106.301	1.40321e-19	25.2969
IMGVR_UViG_3300044920_000092	vOTU_00658819	misL	Environmental;Terrestrial;Nest;Insects nest	North America	106.301	1.40321e-19	25.2969
IMGVR_UViG_3300044921_000079	vOTU_00658819	misL	Environmental;Terrestrial;Nest;Insects nest	North America	106.301	1.40321e-19	25.2969
IMGVR_UViG_3300044926_000071	vOTU_00658819	misL	Environmental;Terrestrial;Nest;Insects nest	North America	106.301	1.40321e-19	25.2969
IMGVR_UViG_3300044927_000127	vOTU_00658819	misL	Environmental;Terrestrial;Nest;Insects nest	North America	106.301	1.40321e-19	25.2969
IMGVR_UViG_3300044928_000060	vOTU_00658819	misL	Environmental;Terrestrial;Nest;Insects nest	North America	106.301	1.40321e-19	25.2969
IMGVR_UViG_3300045106_000081	vOTU_00658819	misL	Environmental;Terrestrial;Nest;Insects nest	North America	106.301	1.40321e-19	25.2969
IMGVR_UViG_3300045134_000066	vOTU_00658819	misL	Environmental;Terrestrial;Nest;Insects nest	North America	106.301	1.40321e-19	25.2969
IMGVR_UViG_3300045980_000069	vOTU_00658819	misL	Environmental;Terrestrial;Nest;Insects nest	North America	106.301	1.40321e-19	25.2969
IMGVR_UViG_3300045981_000073	vOTU_00658819	misL	Environmental;Terrestrial;Nest;Insects nest	North America	106.301	1.40321e-19	25.2969
IMGVR_UViG_3300045969_000086	vOTU_00658819	misL	Environmental;Terrestrial;Nest;Insects nest	North America	106.301	1.40321e-19	25.2969
IMGVR_UViG_3300045150_000079	vOTU_00658819	misL	Environmental;Terrestrial;Nest;Insects nest	North America	106.301	1.40321e-19	25.2969
IMGVR_UViG_3300045145_000042	vOTU_00659255	misL	Environmental;Terrestrial;Nest;Insects nest	North America	106.301	1.40321e-19	25.2969
IMGVR_UViG_3300045157_000071	vOTU_00658819	misL	Environmental;Terrestrial;Nest;Insects nest	North America	106.301	1.40321e-19	25.2969
IMGVR_UViG_3300047611_000066	vOTU_00658819	misL	Environmental;Terrestrial;Nest;Insects nest	North America	106.301	1.40321e-19	25.2969
IMGVR_UViG_3300045158_000095	vOTU_00658819	misL	Environmental;Terrestrial;Nest;Insects nest	North America	106.301	1.40321e-19	25.2969
IMGVR_UViG_3300045521_000075	vOTU_00658819	misL	Environmental;Terrestrial;Nest;Insects nest	North America	106.301	1.40321e-19	25.2969
IMGVR_UViG_3300045522_000056	vOTU_00658819	misL	Environmental;Terrestrial;Nest;Insects nest	North America	106.301	1.40321e-19	25.2969
IMGVR_UViG_3300045523_000040	vOTU_00660329	misL	Environmental;Terrestrial;Nest;Insects nest	North America	106.301	1.40321e-19	25.2969
IMGVR_UViG_3300045576_000071	vOTU_00658819	misL	Environmental;Terrestrial;Nest;Insects nest	North America	106.301	1.40321e-19	25.2969
IMGVR_UViG_3300045601_000069	vOTU_00658819	misL	Environmental;Terrestrial;Nest;Insects nest	North America	106.301	1.40321e-19	25.2969
IMGVR_UViG_3300045602_000075	vOTU_00658819	misL	Environmental;Terrestrial;Nest;Insects nest	North America	106.301	1.40321e-19	25.2969
IMGVR_UViG_3300045812_000067	vOTU_00658819	misL	Environmental;Terrestrial;Nest;Insects nest	North America	106.301	1.40321e-19	25.2969
IMGVR_UViG_3300045813_000065	vOTU_00658819	misL	Environmental;Terrestrial;Nest;Insects nest	North America	106.301	1.40321e-19	25.2969
IMGVR_UViG_3300045823_000056	vOTU_00658819	misL	Environmental;Terrestrial;Nest;Insects nest	North America	106.301	1.40321e-19	25.2969
IMGVR_UViG_3300045824_000076	vOTU_00658819	misL	Environmental;Terrestrial;Nest;Insects nest	North America	106.301	1.40321e-19	25.2969
IMGVR_UViG_3300045826_000076	vOTU_00658819	misL	Environmental;Terrestrial;Nest;Insects nest	North America	106.301	1.40321e-19	25.2969
IMGVR_UViG_3300045827_000045	vOTU_00658819	misL	Environmental;Terrestrial;Nest;Insects nest	North America	106.301	1.40321e-19	25.2969
IMGVR_UViG_3300045827_000028	vOTU_00250913	sseI	Environmental;Terrestrial;Nest;Insects nest	North America	59.3066	2.77773e-06	24.4
IMGVR_UViG_3300048936_000096	vOTU_00658819	misL	Environmental;Terrestrial;Nest;Insects nest	North America	106.301	1.40321e-19	25.2969
IMGVR_UViG_3300045183_000076	vOTU_00658819	misL	Environmental;Terrestrial;Nest;Insects nest	North America	106.301	1.40321e-19	25.2969
IMGVR_UViG_3300045184_000087	vOTU_00660329	misL	Environmental;Terrestrial;Nest;Insects nest	North America	106.301	1.40321e-19	25.2969
IMGVR_UViG_3300045185_000110	vOTU_00658819	misL	Environmental;Terrestrial;Nest;Insects nest	North America	106.301	1.40321e-19	25.2969
IMGVR_UViG_3300045090_000063	vOTU_00658819	misL	Environmental;Terrestrial;Nest;Insects nest	North America	106.301	1.40321e-19	25.2969
IMGVR_UViG_3300045186_000059	vOTU_00658819	misL	Environmental;Terrestrial;Nest;Insects nest	North America	106.301	1.40321e-19	25.2969
IMGVR_UViG_3300048932_000054	vOTU_00658819	misL	Environmental;Terrestrial;Nest;Insects nest	North America	106.301	1.40321e-19	25.2969
IMGVR_UViG_3300045216_000079	vOTU_00658819	misL	Environmental;Terrestrial;Nest;Insects nest	North America	106.301	1.40321e-19	25.2969
IMGVR_UViG_3300045217_000094	vOTU_00658819	misL	Environmental;Terrestrial;Nest;Insects nest	North America	106.301	1.40321e-19	25.2969
IMGVR_UViG_3300049633_000085	vOTU_00658819	misL	Environmental;Terrestrial;Nest;Insects nest	North America	106.301	1.40321e-19	25.2969
IMGVR_UViG_3300045218_000077	vOTU_00658819	misL	Environmental;Terrestrial;Nest;Insects nest	North America	106.301	1.40321e-19	25.2969
IMGVR_UViG_3300045219_000055	vOTU_00658819	misL	Environmental;Terrestrial;Nest;Insects nest	North America	106.301	1.40321e-19	25.2969
IMGVR_UViG_3300044913_000087	vOTU_00658819	misL	Environmental;Terrestrial;Nest;Insects nest	North America	106.301	1.40321e-19	25.2969
IMGVR_UViG_3300044914_000066	vOTU_00658819	misL	Environmental;Terrestrial;Nest;Insects nest	North America	106.301	1.40321e-19	25.2969
IMGVR_UViG_3300046130_000075	vOTU_00658819	misL	Environmental;Terrestrial;Nest;Insects nest	North America	106.301	1.40321e-19	25.2969
IMGVR_UViG_3300044923_000072	vOTU_00658819	misL	Environmental;Terrestrial;Nest;Insects nest	North America	106.301	1.40321e-19	25.2969
IMGVR_UViG_3300044915_000065	vOTU_00658819	misL	Environmental;Terrestrial;Nest;Insects nest	North America	106.301	1.40321e-19	25.2969
IMGVR_UViG_3300044992_000098	vOTU_00658819	misL	Environmental;Terrestrial;Nest;Insects nest	North America	106.301	1.40321e-19	25.2969
IMGVR_UViG_3300045098_000067	vOTU_00658819	misL	Environmental;Terrestrial;Nest;Insects nest	North America	106.301	1.40321e-19	25.2969
IMGVR_UViG_3300045100_000078	vOTU_00658819	misL	Environmental;Terrestrial;Nest;Insects nest	North America	106.301	1.40321e-19	25.2969
IMGVR_UViG_3300045101_000083	vOTU_00658819	misL	Environmental;Terrestrial;Nest;Insects nest	North America	106.301	1.40321e-19	25.2969
IMGVR_UViG_3300045099_000068	vOTU_00658819	misL	Environmental;Terrestrial;Nest;Insects nest	North America	106.301	1.40321e-19	25.2969
IMGVR_UViG_3300045102_000069	vOTU_00658819	misL	Environmental;Terrestrial;Nest;Insects nest	North America	106.301	1.40321e-19	25.2969
IMGVR_UViG_3300045103_000063	vOTU_00658819	misL	Environmental;Terrestrial;Nest;Insects nest	North America	106.301	1.40321e-19	25.2969
IMGVR_UViG_3300045280_000080	vOTU_00658819	misL	Environmental;Terrestrial;Nest;Insects nest	North America	106.301	1.40321e-19	25.2969
IMGVR_UViG_3300045248_000060	vOTU_00658819	misL	Environmental;Terrestrial;Nest;Insects nest	North America	106.301	1.40321e-19	25.2969
IMGVR_UViG_3300045249_000070	vOTU_00658819	misL	Environmental;Terrestrial;Nest;Insects nest	North America	106.301	1.40321e-19	25.2969
IMGVR_UViG_3300045281_000038	vOTU_00660329	misL	Environmental;Terrestrial;Nest;Insects nest	North America	106.301	1.40321e-19	25.2969
IMGVR_UViG_3300045250_000090	vOTU_00658819	misL	Environmental;Terrestrial;Nest;Insects nest	North America	106.301	1.40321e-19	25.2969
IMGVR_UViG_3300045694_000065	vOTU_00658819	misL	Environmental;Terrestrial;Nest;Insects nest	North America	106.301	1.40321e-19	25.2969
IMGVR_UViG_3300045695_000057	vOTU_00658819	misL	Environmental;Terrestrial;Nest;Insects nest	North America	106.301	1.40321e-19	25.2969
IMGVR_UViG_3300045808_000071	vOTU_00658819	misL	Environmental;Terrestrial;Nest;Insects nest	North America	106.301	1.40321e-19	25.2969
IMGVR_UViG_3300045815_000059	vOTU_00658819	misL	Environmental;Terrestrial;Nest;Insects nest	North America	106.301	1.40321e-19	25.2969
IMGVR_UViG_3300045809_000051	vOTU_00658819	misL	Environmental;Terrestrial;Nest;Insects nest	North America	106.301	1.40321e-19	25.2969
IMGVR_UViG_3300045822_000038	vOTU_00658819	misL	Environmental;Terrestrial;Nest;Insects nest	North America	106.301	1.40321e-19	25.2969
IMGVR_UViG_3300045179_000055	vOTU_00658819	misL	Environmental;Terrestrial;Nest;Insects nest	North America	106.301	1.40321e-19	25.2969
IMGVR_UViG_3300045180_000053	vOTU_00658819	misL	Environmental;Terrestrial;Nest;Insects nest	North America	106.301	1.40321e-19	25.2969
IMGVR_UViG_3300045181_000080	vOTU_00658819	misL	Environmental;Terrestrial;Nest;Insects nest	North America	106.301	1.40321e-19	25.2969
IMGVR_UViG_3300048937_000079	vOTU_00658819	misL	Environmental;Terrestrial;Nest;Insects nest	North America	106.301	1.40321e-19	25.2969
IMGVR_UViG_3300045190_000073	vOTU_00658819	misL	Environmental;Terrestrial;Nest;Insects nest	North America	106.301	1.40321e-19	25.2969
IMGVR_UViG_3300045207_000090	vOTU_00658819	misL	Environmental;Terrestrial;Nest;Insects nest	North America	106.301	1.40321e-19	25.2969
IMGVR_UViG_3300045208_000062	vOTU_00658819	misL	Environmental;Terrestrial;Nest;Insects nest	North America	106.301	1.40321e-19	25.2969
IMGVR_UViG_3300045209_000087	vOTU_00658819	misL	Environmental;Terrestrial;Nest;Insects nest	North America	106.301	1.40321e-19	25.2969
IMGVR_UViG_3300045210_000073	vOTU_00658819	misL	Environmental;Terrestrial;Nest;Insects nest	North America	106.301	1.40321e-19	25.2969
IMGVR_UViG_3300045211_000045	vOTU_00658819	misL	Environmental;Terrestrial;Nest;Insects nest	North America	106.301	1.40321e-19	25.2969
IMGVR_UViG_3300045212_000050	vOTU_00658819	misL	Environmental;Terrestrial;Nest;Insects nest	North America	106.301	1.40321e-19	25.2969
IMGVR_UViG_3300045234_000049	vOTU_00658819	misL	Environmental;Terrestrial;Nest;Insects nest	North America	106.301	1.40321e-19	25.2969
IMGVR_UViG_3300045235_000089	vOTU_00658819	misL	Environmental;Terrestrial;Nest;Insects nest	North America	106.301	1.40321e-19	25.2969
IMGVR_UViG_3300045236_000054	vOTU_00658819	misL	Environmental;Terrestrial;Nest;Insects nest	North America	106.301	1.40321e-19	25.2969
IMGVR_UViG_3300045237_000097	vOTU_00658819	misL	Environmental;Terrestrial;Nest;Insects nest	North America	106.301	1.40321e-19	25.2969
IMGVR_UViG_3300045238_000057	vOTU_00658819	misL	Environmental;Terrestrial;Nest;Insects nest	North America	106.301	1.40321e-19	25.2969
IMGVR_UViG_3300045239_000083	vOTU_00658819	misL	Environmental;Terrestrial;Nest;Insects nest	North America	106.301	1.40321e-19	25.2969
IMGVR_UViG_3300044931_000092	vOTU_00658819	misL	Environmental;Terrestrial;Nest;Insects nest	North America	106.301	1.40321e-19	25.2969
IMGVR_UViG_3300044935_000088	vOTU_00658819	misL	Environmental;Terrestrial;Nest;Insects nest	North America	106.301	1.40321e-19	25.2969
IMGVR_UViG_3300044936_000070	vOTU_00658819	misL	Environmental;Terrestrial;Nest;Insects nest	North America	106.301	1.40321e-19	25.2969
IMGVR_UViG_3300044937_000081	vOTU_00658819	misL	Environmental;Terrestrial;Nest;Insects nest	North America	106.301	1.40321e-19	25.2969
IMGVR_UViG_3300044938_000108	vOTU_00658819	misL	Environmental;Terrestrial;Nest;Insects nest	North America	106.301	1.40321e-19	25.2969
IMGVR_UViG_3300045093_000047	vOTU_00658819	misL	Environmental;Terrestrial;Nest;Insects nest	North America	106.301	1.40321e-19	25.2969
IMGVR_UViG_3300045168_000078	vOTU_00658819	misL	Environmental;Terrestrial;Nest;Insects nest	North America	106.301	1.40321e-19	25.2969
IMGVR_UViG_3300045169_000095	vOTU_00658819	misL	Environmental;Terrestrial;Nest;Insects nest	North America	106.301	1.40321e-19	25.2969
IMGVR_UViG_3300045170_000103	vOTU_00658819	misL	Environmental;Terrestrial;Nest;Insects nest	North America	106.301	1.40321e-19	25.2969
IMGVR_UViG_3300045193_000130	vOTU_00658819	misL	Environmental;Terrestrial;Nest;Insects nest	North America	106.301	1.40321e-19	25.2969
IMGVR_UViG_3300045189_000111	vOTU_00658819	misL	Environmental;Terrestrial;Nest;Insects nest	North America	106.301	1.40321e-19	25.2969
IMGVR_UViG_3300045171_000080	vOTU_00658819	misL	Environmental;Terrestrial;Nest;Insects nest	North America	106.301	1.40321e-19	25.2969
IMGVR_UViG_3300047500_000089	vOTU_00658819	misL	Environmental;Terrestrial;Nest;Insects nest	North America	106.301	1.40321e-19	25.2969
IMGVR_UViG_3300045148_000051	vOTU_00658819	misL	Environmental;Terrestrial;Nest;Insects nest	North America	106.301	1.40321e-19	25.2969
IMGVR_UViG_3300045191_000056	vOTU_00658819	misL	Environmental;Terrestrial;Nest;Insects nest	North America	106.301	1.40321e-19	25.2969
IMGVR_UViG_3300045192_000059	vOTU_00658819	misL	Environmental;Terrestrial;Nest;Insects nest	North America	106.301	1.40321e-19	25.2969
IMGVR_UViG_3300045149_000056	vOTU_00658819	misL	Environmental;Terrestrial;Nest;Insects nest	North America	106.301	1.40321e-19	25.2969
IMGVR_UViG_3300045252_000090	vOTU_00658819	misL	Environmental;Terrestrial;Nest;Insects nest	North America	106.301	1.40321e-19	25.2969
IMGVR_UViG_3300046019_000073	vOTU_00658819	misL	Environmental;Terrestrial;Nest;Insects nest	North America	106.301	1.40321e-19	25.2969
IMGVR_UViG_3300045254_000086	vOTU_00658819	misL	Environmental;Terrestrial;Nest;Insects nest	North America	106.301	1.40321e-19	25.2969
IMGVR_UViG_3300045519_000084	vOTU_00658819	misL	Environmental;Terrestrial;Nest;Insects nest	North America	106.301	1.40321e-19	25.2969
IMGVR_UViG_3300045520_000097	vOTU_00658819	misL	Environmental;Terrestrial;Nest;Insects nest	North America	106.301	1.40321e-19	25.2969
IMGVR_UViG_3300047620_000055	vOTU_00658819	misL	Environmental;Terrestrial;Nest;Insects nest	North America	106.301	1.40321e-19	25.2969
IMGVR_UViG_3300045810_000067	vOTU_00658819	misL	Environmental;Terrestrial;Nest;Insects nest	North America	106.301	1.40321e-19	25.2969
IMGVR_UViG_3300046029_000075	vOTU_00658819	misL	Environmental;Terrestrial;Nest;Insects nest	North America	106.301	1.40321e-19	25.2969
IMGVR_UViG_3300045816_000076	vOTU_00658819	misL	Environmental;Terrestrial;Nest;Insects nest	North America	106.301	1.40321e-19	25.2969
IMGVR_UViG_3300045817_000055	vOTU_00658819	misL	Environmental;Terrestrial;Nest;Insects nest	North America	106.301	1.40321e-19	25.2969
IMGVR_UViG_3300045818_000101	vOTU_00658819	misL	Environmental;Terrestrial;Nest;Insects nest	North America	106.301	1.40321e-19	25.2969
IMGVR_UViG_3300045811_000084	vOTU_00658819	misL	Environmental;Terrestrial;Nest;Insects nest	North America	106.301	1.40321e-19	25.2969
IMGVR_UViG_3300045182_000073	vOTU_00658819	misL	Environmental;Terrestrial;Nest;Insects nest	North America	106.301	1.40321e-19	25.2969
IMGVR_UViG_3300047503_000097	vOTU_00658819	misL	Environmental;Terrestrial;Nest;Insects nest	North America	106.301	1.40321e-19	25.2969
IMGVR_UViG_3300045194_000078	vOTU_00658819	misL	Environmental;Terrestrial;Nest;Insects nest	North America	106.301	1.40321e-19	25.2969
IMGVR_UViG_3300045196_000073	vOTU_00658819	misL	Environmental;Terrestrial;Nest;Insects nest	North America	106.301	1.40321e-19	25.2969
IMGVR_UViG_3300048933_000080	vOTU_00658819	misL	Environmental;Terrestrial;Nest;Insects nest	North America	106.301	1.40321e-19	25.2969
IMGVR_UViG_3300048935_000076	vOTU_00658819	misL	Environmental;Terrestrial;Nest;Insects nest	North America	106.301	1.40321e-19	25.2969
IMGVR_UViG_3300045213_000104	vOTU_00658819	misL	Environmental;Terrestrial;Nest;Insects nest	North America	106.301	1.40321e-19	25.2969
IMGVR_UViG_3300045214_000112	vOTU_00658819	misL	Environmental;Terrestrial;Nest;Insects nest	North America	106.301	1.40321e-19	25.2969
IMGVR_UViG_3300048934_000081	vOTU_00658819	misL	Environmental;Terrestrial;Nest;Insects nest	North America	106.301	1.40321e-19	25.2969
IMGVR_UViG_3300049808_000085	vOTU_00658819	misL	Environmental;Terrestrial;Nest;Insects nest	North America	106.301	1.40321e-19	25.2969
IMGVR_UViG_3300045215_000111	vOTU_00658819	misL	Environmental;Terrestrial;Nest;Insects nest	North America	106.301	1.40321e-19	25.2969
IMGVR_UViG_3300045298_000094	vOTU_00658819	misL	Environmental;Terrestrial;Nest;Insects nest	North America	106.301	1.40321e-19	25.2969
IMGVR_UViG_3300045259_000104	vOTU_00658819	misL	Environmental;Terrestrial;Nest;Insects nest	North America	106.301	1.40321e-19	25.2969
IMGVR_UViG_3300049634_000073	vOTU_00658819	misL	Environmental;Terrestrial;Nest;Insects nest	North America	106.301	1.40321e-19	25.2969
IMGVR_UViG_3300049635_000095	vOTU_00658819	misL	Environmental;Terrestrial;Nest;Insects nest	North America	106.301	1.40321e-19	25.2969
IMGVR_UViG_3300049636_000089	vOTU_00658819	misL	Environmental;Terrestrial;Nest;Insects nest	North America	106.301	1.40321e-19	25.2969
IMGVR_UViG_3300049637_000081	vOTU_00658819	misL	Environmental;Terrestrial;Nest;Insects nest	North America	106.301	1.40321e-19	25.2969
IMGVR_UViG_3300045094_000065	vOTU_00658819	misL	Environmental;Terrestrial;Nest;Insects nest	North America	106.301	1.40321e-19	25.2969
IMGVR_UViG_3300045095_000120	vOTU_00658819	misL	Environmental;Terrestrial;Nest;Insects nest	North America	106.301	1.40321e-19	25.2969
IMGVR_UViG_3300045096_000066	vOTU_00658819	misL	Environmental;Terrestrial;Nest;Insects nest	North America	106.301	1.40321e-19	25.2969
IMGVR_UViG_3300045132_000084	vOTU_00658819	misL	Environmental;Terrestrial;Nest;Insects nest	North America	106.301	1.40321e-19	25.2969
IMGVR_UViG_3300045097_000069	vOTU_00658819	misL	Environmental;Terrestrial;Nest;Insects nest	North America	106.301	1.40321e-19	25.2969
IMGVR_UViG_3300045163_000045	vOTU_00658819	misL	Environmental;Terrestrial;Nest;Insects nest	North America	106.301	1.40321e-19	25.2969
IMGVR_UViG_3300045245_000070	vOTU_00658819	misL	Environmental;Terrestrial;Nest;Insects nest	North America	106.301	1.40321e-19	25.2969
IMGVR_UViG_3300045246_000068	vOTU_00658819	misL	Environmental;Terrestrial;Nest;Insects nest	North America	106.301	1.40321e-19	25.2969
IMGVR_UViG_3300045247_000065	vOTU_00658819	misL	Environmental;Terrestrial;Nest;Insects nest	North America	106.301	1.40321e-19	25.2969
IMGVR_UViG_3300045690_000083	vOTU_00658819	misL	Environmental;Terrestrial;Nest;Insects nest	North America	106.301	1.40321e-19	25.2969
IMGVR_UViG_3300045731_000058	vOTU_00658819	misL	Environmental;Terrestrial;Nest;Insects nest	North America	106.301	1.40321e-19	25.2969
IMGVR_UViG_3300045692_000050	vOTU_00659255	misL	Environmental;Terrestrial;Nest;Insects nest	North America	106.301	1.40321e-19	25.2969
IMGVR_UViG_3300045693_000055	vOTU_00658819	misL	Environmental;Terrestrial;Nest;Insects nest	North America	106.301	1.40321e-19	25.2969
IMGVR_UViG_3300045174_000085	vOTU_00658819	misL	Environmental;Terrestrial;Nest;Insects nest	North America	106.301	1.40321e-19	25.2969
IMGVR_UViG_3300045175_000096	vOTU_00658819	misL	Environmental;Terrestrial;Nest;Insects nest	North America	106.301	1.40321e-19	25.2969
IMGVR_UViG_3300045176_000088	vOTU_00658819	misL	Environmental;Terrestrial;Nest;Insects nest	North America	106.301	1.40321e-19	25.2969
IMGVR_UViG_3300045089_000102	vOTU_00658819	misL	Environmental;Terrestrial;Nest;Insects nest	North America	106.301	1.40321e-19	25.2969
IMGVR_UViG_3300045177_000068	vOTU_00658819	misL	Environmental;Terrestrial;Nest;Insects nest	North America	106.301	1.40321e-19	25.2969
IMGVR_UViG_3300045178_000053	vOTU_00658819	misL	Environmental;Terrestrial;Nest;Insects nest	North America	106.301	1.40321e-19	25.2969
IMGVR_UViG_3300045203_000059	vOTU_00658819	misL	Environmental;Terrestrial;Nest;Insects nest	North America	106.301	1.40321e-19	25.2969
IMGVR_UViG_3300045204_000066	vOTU_00658819	misL	Environmental;Terrestrial;Nest;Insects nest	North America	106.301	1.40321e-19	25.2969
IMGVR_UViG_3300045202_000115	vOTU_00658819	misL	Environmental;Terrestrial;Nest;Insects nest	North America	106.301	1.40321e-19	25.2969
IMGVR_UViG_3300045255_000106	vOTU_00658819	misL	Environmental;Terrestrial;Nest;Insects nest	North America	106.301	1.40321e-19	25.2969
IMGVR_UViG_3300045205_000079	vOTU_00658819	misL	Environmental;Terrestrial;Nest;Insects nest	North America	106.301	1.40321e-19	25.2969
IMGVR_UViG_3300045206_000065	vOTU_00658819	misL	Environmental;Terrestrial;Nest;Insects nest	North America	106.301	1.40321e-19	25.2969
IMGVR_UViG_3300045230_000070	vOTU_00658819	misL	Environmental;Terrestrial;Nest;Insects nest	North America	106.301	1.40321e-19	25.2969
IMGVR_UViG_3300045231_000060	vOTU_00658819	misL	Environmental;Terrestrial;Nest;Insects nest	North America	106.301	1.40321e-19	25.2969
IMGVR_UViG_3300045232_000061	vOTU_00658819	misL	Environmental;Terrestrial;Nest;Insects nest	North America	106.301	1.40321e-19	25.2969
IMGVR_UViG_3300047621_000104	vOTU_00658819	misL	Environmental;Terrestrial;Nest;Insects nest	North America	106.301	1.40321e-19	25.2969
IMGVR_UViG_3300045233_000120	vOTU_00658819	misL	Environmental;Terrestrial;Nest;Insects nest	North America	106.301	1.40321e-19	25.2969
IMGVR_UViG_3300045278_000099	vOTU_00658819	misL	Environmental;Terrestrial;Nest;Insects nest	North America	106.301	1.40321e-19	25.2969
IMGVR_UViG_3300044932_000106	vOTU_00658819	misL	Environmental;Terrestrial;Nest;Insects nest	North America	106.301	1.40321e-19	25.2969
IMGVR_UViG_3300044932_000045	vOTU_00250913	sseI	Environmental;Terrestrial;Nest;Insects nest	North America	91.2781	2.11784e-16	25
IMGVR_UViG_3300044929_000104	vOTU_00658819	misL	Environmental;Terrestrial;Nest;Insects nest	North America	106.301	1.40321e-19	25.2969
IMGVR_UViG_3300044933_000071	vOTU_00658819	misL	Environmental;Terrestrial;Nest;Insects nest	North America	106.301	1.40321e-19	25.2969
IMGVR_UViG_3300044933_000041	vOTU_00250913	sseI	Environmental;Terrestrial;Nest;Insects nest	North America	91.2781	1.95154e-16	25
IMGVR_UViG_3300044934_000115	vOTU_00658819	misL	Environmental;Terrestrial;Nest;Insects nest	North America	106.301	1.40321e-19	25.2969
IMGVR_UViG_3300044930_000093	vOTU_00658819	misL	Environmental;Terrestrial;Nest;Insects nest	North America	106.301	1.40321e-19	25.2969
IMGVR_UViG_3300044989_000074	vOTU_00658819	misL	Environmental;Terrestrial;Nest;Insects nest	North America	106.301	1.40321e-19	25.2969
IMGVR_UViG_3300045979_000137	vOTU_00658819	misL	Environmental;Terrestrial;Nest;Insects nest	North America	106.301	1.40321e-19	25.2969
IMGVR_UViG_3300045164_000071	vOTU_00658819	misL	Environmental;Terrestrial;Nest;Insects nest	North America	106.301	1.40321e-19	25.2969
IMGVR_UViG_3300045165_000120	vOTU_00658819	misL	Environmental;Terrestrial;Nest;Insects nest	North America	106.301	1.40321e-19	25.2969
IMGVR_UViG_3300045166_000117	vOTU_00658819	misL	Environmental;Terrestrial;Nest;Insects nest	North America	106.301	1.40321e-19	25.2969
IMGVR_UViG_3300045167_000067	vOTU_00658819	misL	Environmental;Terrestrial;Nest;Insects nest	North America	106.301	1.40321e-19	25.2969
IMGVR_UViG_3300046288_000151	vOTU_00660129	bcfC	Environmental;Terrestrial;Nest;Insects nest	North America	196.438	8.75373e-53	37.299
IMGVR_UViG_3300046195_000138	vOTU_00660207	misL	Environmental;Terrestrial;Nest;Insects nest	North America	106.301	1.40321e-19	25.2969
IMGVR_UViG_3300046291_000098	vOTU_00660207	misL	Environmental;Terrestrial;Nest;Insects nest	North America	106.301	1.40321e-19	25.2969
IMGVR_UViG_3300046286_000016	vOTU_00658374	misL	Environmental;Terrestrial;Nest;Insects nest	North America	182.185	3.07129e-43	31.9018
IMGVR_UViG_3300010217_000002	vOTU_02374218	misL	Host-associated;Arthropoda: Insects;Circulatory system;Hemolymph	Asia	314.309	7.93343e-91	45.4268
IMGVR_UViG_3300010225_000005	vOTU_02374218	misL	Host-associated;Arthropoda: Insects;Circulatory system;Hemolymph	Asia	315.849	3.7148e-92	45.4268
IMGVR_UViG_3300013939_000018	vOTU_02828899	misL	Host-associated;Fish;Integumentary system;Skin	Europe	97.8265	3.39403e-17	46.0938
IMGVR_UViG_3300034024_000096	vOTU_08587200	iacP	Environmental;Terrestrial;Soil;Soil crust	North America	51.2174	1.30191e-06	36.9863
IMGVR_UViG_3300003838_000141	vOTU_01071295	bcfC	Host-associated;Plants;Phyllosphere;Phylloplane/Leaf	South America	289.271	2.1643e-82	31.4121
IMGVR_UViG_3300031415_000153	vOTU_02773303	bcfC	Host-associated;Plants;Phyllosphere;Unclassified	North America	488.034	2.36878e-156	36.1602
IMGVR_UViG_3300031416_000267	vOTU_02773303	bcfC	Host-associated;Plants;Phyllosphere;Unclassified	North America	488.034	2.36878e-156	36.1602
IMGVR_UViG_3300031420_000452	vOTU_05447037	bcfC	Host-associated;Plants;Phyllosphere;Unclassified	North America	139.428	3.89236e-34	46.875
IMGVR_UViG_3300031418_000630	vOTU_05446478	bcfC	Host-associated;Plants;Phyllosphere;Unclassified	North America	485.723	1.75777e-155	36.3088
IMGVR_UViG_3300031413_000530	vOTU_05445105	bcfC	Host-associated;Plants;Phyllosphere;Unclassified	North America	493.812	1.23429e-158	35.8513
IMGVR_UViG_3300031151_000429	vOTU_05439654	bcfC	Host-associated;Plants;Phyllosphere;Unclassified	North America	490.345	2.58615e-157	35.5372
IMGVR_UViG_3300031087_000126	vOTU_04145527	bcfC	Host-associated;Plants;Phyllosphere;Unclassified	North America	490.73	2.2345e-157	35.7314
IMGVR_UViG_3300031134_000650	vOTU_08587559	bcfC	Host-associated;Plants;Phyllosphere;Unclassified	North America	495.738	2.40496e-159	36.9942
IMGVR_UViG_3300031088_000746	vOTU_05408864	bcfC	Host-associated;Plants;Phyllosphere;Unclassified	North America	468.003	1.21311e-148	34.3023
IMGVR_UViG_3300031112_000366	vOTU_05446074	bcfC	Host-associated;Plants;Phyllosphere;Unclassified	North America	482.641	2.91319e-154	35.5217
IMGVR_UViG_3300031282_000169	vOTU_05408864	bcfC	Host-associated;Plants;Phyllosphere;Phylloplane/Leaf	North America	468.003	1.21311e-148	34.3023
IMGVR_UViG_3300031372_000317	vOTU_05443111	bcfC	Host-associated;Plants;Phyllosphere;Phylloplane/Leaf	North America	398.667	1.4872e-121	32.6689
IMGVR_UViG_3300026487_000143	vOTU_04647829	fimA	Host-associated;Plants;Phyllosphere;Phylloplane/Leaf	North America	78.5666	2.3089e-15	36.8794
IMGVR_UViG_3300026487_000170	vOTU_04145465	misL	Host-associated;Plants;Phyllosphere;Phylloplane/Leaf	North America	79.337	1.64041e-14	45.9459
IMGVR_UViG_3300026487_000206	vOTU_05407609	misL	Host-associated;Plants;Phyllosphere;Phylloplane/Leaf	North America	352.058	1.49662e-98	50.9091
IMGVR_UViG_3300031370_000235	vOTU_00534773	misL	Host-associated;Plants;Phyllosphere;Phylloplane/Leaf	North America	143.28	6.4886e-36	47.7987
IMGVR_UViG_3300031370_000297	vOTU_05407609	misL	Host-associated;Plants;Phyllosphere;Phylloplane/Leaf	North America	353.984	3.64937e-99	50.9091
IMGVR_UViG_3300026472_000236	vOTU_04646382	sitC	Host-associated;Plants;Phyllosphere;Phylloplane/Leaf	North America	376.711	7.94429e-129	66.6667
IMGVR_UViG_3300031112_000371	vOTU_05407609	misL	Host-associated;Plants;Phyllosphere;Unclassified	North America	352.829	7.31289e-99	50.9091
IMGVR_UViG_3300031134_000458	vOTU_05409835	spvA/B	Host-associated;Plants;Phyllosphere;Unclassified	North America	524.628	1.22719e-167	69.5055
IMGVR_UViG_3300031084_000152	vOTU_05406610	misL	Host-associated;Plants;Phyllosphere;Unclassified	North America	347.051	4.39486e-101	51.5244
IMGVR_UViG_3300031419_000439	vOTU_00540955	misL	Host-associated;Plants;Phyllosphere;Unclassified	North America	91.6633	2.13009e-18	41.2281
IMGVR_UViG_3300031419_000054	vOTU_01975770	misL	Host-associated;Plants;Phyllosphere;Unclassified	North America	87.8113	2.70646e-17	45.8824
IMGVR_UViG_3300031419_000555	vOTU_05413241	misL	Host-associated;Plants;Phyllosphere;Unclassified	North America	87.8113	2.70646e-17	45.8824
IMGVR_UViG_3300031420_000445	vOTU_00540955	misL	Host-associated;Plants;Phyllosphere;Unclassified	North America	432.95	4.59433e-134	43.838
IMGVR_UViG_3300031420_000502	vOTU_05407609	misL	Host-associated;Plants;Phyllosphere;Unclassified	North America	366.696	1.6883e-103	39.7683
IMGVR_UViG_3300031417_000398	vOTU_05407609	misL	Host-associated;Plants;Phyllosphere;Unclassified	North America	366.696	1.6883e-103	39.7683
IMGVR_UViG_3300031416_000290	vOTU_05445912	fliC	Host-associated;Plants;Phyllosphere;Unclassified	North America	135.191	2.84477e-32	75.2809
IMGVR_UViG_3300031413_000351	vOTU_00518282	mgtB	Host-associated;Plants;Phyllosphere;Unclassified	North America	861.677	0	78.1651
IMGVR_UViG_3300031110_000634	vOTU_08581531	misL	Host-associated;Plants;Phyllosphere;Unclassified	North America	263.077	1.84033e-70	34.6743
IMGVR_UViG_3300032699_000051	vOTU_00574210	mgtB	Host-associated;Plants;Phyllosphere;Unclassified	North America	208.764	3.88502e-52	24.9686
IMGVR_UViG_3300032697_000442	vOTU_00574210	mgtB	Host-associated;Plants;Phyllosphere;Unclassified	North America	209.534	2.14501e-52	24.9057
IMGVR_UViG_3300033536_000135	vOTU_00574210	mgtB	Host-associated;Plants;Phyllosphere;Phylloplane/Leaf	North America	208.764	3.88502e-52	24.9686
IMGVR_UViG_3300032889_000150	vOTU_00574210	mgtB	Host-associated;Plants;Phyllosphere;Phylloplane/Leaf	North America	208.764	3.88502e-52	24.9686
IMGVR_UViG_3300032792_000105	vOTU_00574210	mgtB	Host-associated;Plants;Phyllosphere;Phylloplane/Leaf	North America	208.764	3.88502e-52	24.9686
IMGVR_UViG_3300033530_000269	vOTU_00574210	mgtB	Host-associated;Plants;Phyllosphere;Phylloplane/Leaf	North America	209.149	2.80794e-52	24.9686
IMGVR_UViG_3300033534_000234	vOTU_00574210	mgtB	Host-associated;Plants;Phyllosphere;Phylloplane/Leaf	North America	208.764	3.88502e-52	24.9686
IMGVR_UViG_3300033526_000214	vOTU_00574210	mgtB	Host-associated;Plants;Phyllosphere;Phylloplane/Leaf	North America	208.764	3.88502e-52	24.9686
IMGVR_UViG_3300032760_000148	vOTU_00574210	mgtB	Host-associated;Plants;Phyllosphere;Phylloplane/Leaf	North America	208.764	3.88502e-52	24.9686
IMGVR_UViG_3300033533_000456	vOTU_00574210	mgtB	Host-associated;Plants;Phyllosphere;Phylloplane/Leaf	North America	208.764	3.88502e-52	24.9686
IMGVR_UViG_3300031616_000001	vOTU_05522075	iacP	Host-associated;Plants;Roots;Unclassified	North America	49.2914	5.56275e-06	35.2113
IMGVR_UViG_3300050196_000103	vOTU_08462463	iacP	Environmental;Terrestrial;Plant litter;Litterfall	North America	56.6102	6.92441e-08	36
IMGVR_UViG_3300050156_000115	vOTU_08464152	iacP	Environmental;Terrestrial;Plant litter;Litterfall	North America	56.6102	6.92441e-08	36
IMGVR_UViG_3300050157_000041	vOTU_08464152	iacP	Environmental;Terrestrial;Plant litter;Litterfall	North America	56.6102	6.92441e-08	36
IMGVR_UViG_3300050153_000017	vOTU_08462612	iacP	Environmental;Terrestrial;Plant litter;Litterfall	North America	56.6102	6.92441e-08	36
IMGVR_UViG_3300050154_000056	vOTU_08463013	iacP	Environmental;Terrestrial;Plant litter;Litterfall	North America	56.6102	6.92441e-08	36
IMGVR_UViG_3300050142_000010	vOTU_08462463	iacP	Environmental;Terrestrial;Plant litter;Litterfall	North America	56.6102	6.92441e-08	36
IMGVR_UViG_3300050143_000038	vOTU_08462612	iacP	Environmental;Terrestrial;Plant litter;Litterfall	North America	56.6102	6.92441e-08	36
IMGVR_UViG_3300050145_000019	vOTU_08462612	iacP	Environmental;Terrestrial;Plant litter;Litterfall	North America	56.6102	6.92441e-08	36
IMGVR_UViG_3300050193_000017	vOTU_08462612	iacP	Environmental;Terrestrial;Plant litter;Litterfall	North America	56.6102	6.92441e-08	36
IMGVR_UViG_3300050194_000017	vOTU_08462612	iacP	Environmental;Terrestrial;Plant litter;Litterfall	North America	56.6102	6.92441e-08	36
IMGVR_UViG_3300050146_000018	vOTU_08463013	iacP	Environmental;Terrestrial;Plant litter;Litterfall	North America	56.6102	6.92441e-08	36
IMGVR_UViG_3300050147_000032	vOTU_08463069	iacP	Environmental;Terrestrial;Plant litter;Litterfall	North America	56.6102	6.92441e-08	36
IMGVR_UViG_3300023100_000083	vOTU_04150118	misL	Environmental;Terrestrial;Plant litter;Unclassified	North America	239.965	2.70632e-62	29.8942
IMGVR_UViG_3300050821_018659	vOTU_08477296	iacP	Environmental;Terrestrial;Soil;Temperate forest	North America	50.0618	2.8934e-06	46.4286
IMGVR_UViG_3300050821_012672	vOTU_08482387	mgtC	Environmental;Terrestrial;Soil;Temperate forest	North America	104.76	1.02989e-24	59.0909
IMGVR_UViG_3300023300_000327	vOTU_03835162	fliC	Engineered;Bioreactor;Anaerobic;Food waste	North America	281.567	1.57128e-84	80.5714
IMGVR_UViG_3300014205_002926	vOTU_02862369	mgtC	Engineered;Solid waste;Landfill;Unclassified	North America	98.5969	1.15931e-22	41.5385
IMGVR_UViG_3300037067_016138	vOTU_06746058	mgtC	Engineered;Solid waste;Landfill;Unclassified	North America	93.9745	1.21695e-20	37.9562
IMGVR_UViG_3300037067_003476	vOTU_02862369	mgtC	Engineered;Solid waste;Landfill;Unclassified	North America	99.3673	1.82068e-22	41.5385
IMGVR_UViG_3300014206_002897	vOTU_02847763	mgtB	Engineered;Solid waste;Landfill;Unclassified	North America	870.537	0	47.1239
IMGVR_UViG_3300044797_000373	vOTU_07810480	mgtB	Environmental;Terrestrial;Soil;Wetlands	North America	280.411	1.51285e-77	29.021
IMGVR_UViG_3300044680_000201	vOTU_07773720	iacP	Environmental;Terrestrial;Soil;Wetlands	North America	49.6766	6.09532e-06	33.7662
IMGVR_UViG_3300044796_000360	vOTU_07810191	mgtC	Environmental;Terrestrial;Soil;Wetlands	North America	145.206	1.3109e-40	54.9296
IMGVR_UViG_3300002989_000063	vOTU_08577296	mgtB	Environmental;Terrestrial;Soil;Wetlands	North America	890.952	0	51.7475
IMGVR_UViG_3300025481_000022	vOTU_04493432	mgtB	Environmental;Terrestrial;Soil;Wetlands	North America	275.404	1.97896e-74	27.8195
IMGVR_UViG_3300002986_000084	vOTU_08577296	mgtB	Environmental;Terrestrial;Soil;Wetlands	North America	890.952	0	51.7475
IMGVR_UViG_3300025718_000224	vOTU_08577296	mgtB	Environmental;Terrestrial;Soil;Wetlands	North America	890.952	0	51.7475
IMGVR_UViG_3300016748_000804	vOTU_00409417	fliC	Environmental;Aquatic;Marine;Intertidal zone	North America	71.2478	2.30417e-09	54.4304
IMGVR_UViG_3300016737_001416	vOTU_00409417	fliC	Environmental;Aquatic;Marine;Intertidal zone	North America	87.4261	2.10363e-14	57.3034
IMGVR_UViG_3300016742_000922	vOTU_00409417	fliC	Environmental;Aquatic;Marine;Intertidal zone	North America	71.2478	2.34201e-09	54.4304
IMGVR_UViG_3300016749_001108	vOTU_00407689	fliC	Environmental;Aquatic;Marine;Intertidal zone	North America	176.792	7.26527e-44	56.213
IMGVR_UViG_3300016749_001099	vOTU_00409417	fliC	Environmental;Aquatic;Marine;Intertidal zone	North America	77.0258	4.20189e-11	54.2169
IMGVR_UViG_3300016723_000642	vOTU_00407689	fliC	Environmental;Aquatic;Marine;Intertidal zone	North America	176.407	9.24868e-44	56.213
IMGVR_UViG_3300019196_000154	vOTU_00454011	fliC	Environmental;Aquatic;Marine;Intertidal zone	North America	153.68	2.4973e-36	46.4706
IMGVR_UViG_3300020013_000523	vOTU_00460113	fliC	Environmental;Aquatic;Marine;Intertidal zone	North America	179.489	4.61425e-45	50
IMGVR_UViG_3300020013_000478	vOTU_00465775	fliC	Environmental;Aquatic;Marine;Intertidal zone	North America	87.8113	1.56003e-14	51.2195
IMGVR_UViG_3300016703_000527	vOTU_00405856	fliC	Environmental;Aquatic;Marine;Intertidal zone	North America	149.058	6.41587e-35	46.4706
IMGVR_UViG_3300016703_000510	vOTU_00405762	fliC	Environmental;Aquatic;Marine;Intertidal zone	North America	177.178	1.54117e-44	56.213
IMGVR_UViG_3300016766_001242	vOTU_00413244	fliC	Environmental;Aquatic;Marine;Intertidal zone	North America	166.007	2.91515e-40	53.9877
IMGVR_UViG_3300016734_001105	vOTU_00409417	fliC	Environmental;Aquatic;Marine;Intertidal zone	North America	87.8113	1.53125e-14	57.3034
IMGVR_UViG_3300019261_000955	vOTU_00409417	fliC	Environmental;Aquatic;Marine;Intertidal zone	North America	87.4261	1.96031e-14	57.3034
IMGVR_UViG_3300019261_000881	vOTU_00413244	fliC	Environmental;Aquatic;Marine;Intertidal zone	North America	166.007	2.45772e-40	53.9877
IMGVR_UViG_3300019261_000904	vOTU_00460113	fliC	Environmental;Aquatic;Marine;Intertidal zone	North America	179.104	9.48248e-45	50
IMGVR_UViG_3300019267_000495	vOTU_00405762	fliC	Environmental;Aquatic;Marine;Intertidal zone	North America	172.94	4.7127e-43	56.0241
IMGVR_UViG_3300019274_000989	vOTU_00412600	fliC	Environmental;Aquatic;Marine;Intertidal zone	North America	152.14	1.14878e-35	48.4848
IMGVR_UViG_3300019274_000964	vOTU_00413244	fliC	Environmental;Aquatic;Marine;Intertidal zone	North America	166.007	3.22526e-40	53.9877
IMGVR_UViG_3300019282_001848	vOTU_00412600	fliC	Environmental;Aquatic;Marine;Intertidal zone	North America	152.14	1.141e-35	48.4848
IMGVR_UViG_3300019282_001976	vOTU_00407689	fliC	Environmental;Aquatic;Marine;Intertidal zone	North America	176.407	1.05427e-43	56.213
IMGVR_UViG_3300016741_001067	vOTU_00413244	fliC	Environmental;Aquatic;Marine;Intertidal zone	North America	166.392	2.08222e-40	53.9877
IMGVR_UViG_3300016741_001136	vOTU_00407689	fliC	Environmental;Aquatic;Marine;Intertidal zone	North America	176.792	4.63837e-44	56.213
IMGVR_UViG_3300016787_001197	vOTU_00405856	fliC	Environmental;Aquatic;Marine;Intertidal zone	North America	149.443	6.86119e-35	43.3155
IMGVR_UViG_3300019277_000846	vOTU_00413244	fliC	Environmental;Aquatic;Marine;Intertidal zone	North America	166.007	2.57517e-40	53.9877
IMGVR_UViG_3300016743_001254	vOTU_00412600	fliC	Environmental;Aquatic;Marine;Intertidal zone	North America	151.754	1.39499e-35	48.4848
IMGVR_UViG_3300016743_001161	vOTU_00413898	fliC	Environmental;Aquatic;Marine;Intertidal zone	North America	188.348	1.14517e-47	60
IMGVR_UViG_3300016762_000790	vOTU_00418612	fliC	Environmental;Aquatic;Marine;Intertidal zone	North America	170.629	2.02747e-42	52.9412
IMGVR_UViG_3300016732_000595	vOTU_00410526	fliC	Environmental;Aquatic;Marine;Intertidal zone	North America	159.458	3.61897e-38	49.1228
IMGVR_UViG_3300019283_000971	vOTU_00415808	fliC	Environmental;Aquatic;Marine;Intertidal zone	North America	86.2705	4.15331e-14	62.5
IMGVR_UViG_3300019272_001230	vOTU_00462903	fliC	Environmental;Aquatic;Marine;Intertidal zone	North America	83.5741	3.34512e-13	53.012
IMGVR_UViG_3300019272_001236	vOTU_00420904	fliC	Environmental;Aquatic;Marine;Intertidal zone	North America	70.8626	3.75632e-09	52.8571
IMGVR_UViG_3300019272_001209	vOTU_00410526	fliC	Environmental;Aquatic;Marine;Intertidal zone	North America	99.3673	2.91867e-18	56.9892
IMGVR_UViG_3300019266_000925	vOTU_00460498	fliC	Environmental;Aquatic;Marine;Intertidal zone	North America	86.2705	4.02721e-14	62.5
IMGVR_UViG_3300019266_000919	vOTU_00420904	fliC	Environmental;Aquatic;Marine;Intertidal zone	North America	83.5741	3.12644e-13	57.1429
IMGVR_UViG_3300019266_000813	vOTU_00415808	fliC	Environmental;Aquatic;Marine;Intertidal zone	North America	86.2705	4.15331e-14	62.5
IMGVR_UViG_3300016751_000697	vOTU_00418108	fliC	Environmental;Aquatic;Marine;Intertidal zone	North America	152.91	3.57984e-36	49.4118
IMGVR_UViG_3300016751_000581	vOTU_00415808	fliC	Environmental;Aquatic;Marine;Intertidal zone	North America	75.485	1.16556e-10	59.0909
IMGVR_UViG_3300016781_000900	vOTU_00410526	fliC	Environmental;Aquatic;Marine;Intertidal zone	North America	159.073	2.75624e-38	49.1228
IMGVR_UViG_3300016781_000943	vOTU_00420904	fliC	Environmental;Aquatic;Marine;Intertidal zone	North America	83.5741	3.12644e-13	57.1429
IMGVR_UViG_3300019276_001124	vOTU_00420904	fliC	Environmental;Aquatic;Marine;Intertidal zone	North America	83.5741	3.12644e-13	57.1429
IMGVR_UViG_3300019276_001163	vOTU_00410526	fliC	Environmental;Aquatic;Marine;Intertidal zone	North America	99.3673	2.89073e-18	56.9892
IMGVR_UViG_3300019276_001168	vOTU_00418108	fliC	Environmental;Aquatic;Marine;Intertidal zone	North America	152.525	4.19451e-36	49.4118
IMGVR_UViG_3300016750_000653	vOTU_00417812	mgtC	Environmental;Terrestrial;Soil;Wetlands	North America	99.7525	9.59884e-23	46.281
IMGVR_UViG_3300019240_000369	vOTU_00458268	mgtB	Environmental;Terrestrial;Soil;Wetlands	North America	207.608	1.01589e-52	25.8197
IMGVR_UViG_3300009628_000017	vOTU_02253942	mgtC	Environmental;Terrestrial;Soil;Wetlands	North America	106.301	2.063e-25	52.1739
IMGVR_UViG_3300009632_000031	vOTU_02254310	mgtB	Environmental;Terrestrial;Soil;Wetlands	North America	206.453	1.50954e-52	27.6374
IMGVR_UViG_3300009519_000249	vOTU_02221928	mgtB	Environmental;Terrestrial;Soil;Wetlands	North America	258.455	4.29948e-69	28.3871
IMGVR_UViG_3300018046_000073	vOTU_03324816	mgtC	Environmental;Terrestrial;Soil;Wetlands	North America	107.457	3.66715e-26	40.8333
IMGVR_UViG_3300040943_000113	vOTU_02221928	mgtB	Environmental;Terrestrial;Soil;Wetlands	North America	258.455	4.25123e-69	28.3871
IMGVR_UViG_3300027497_000039	vOTU_04671255	mgtB	Environmental;Terrestrial;Soil;Wetlands	Europe	229.95	1.59767e-59	28.4605
IMGVR_UViG_3300027854_000015	vOTU_02467923	mgtC	Environmental;Terrestrial;Soil;Wetlands	Europe	124.405	1.00264e-32	58.7719
IMGVR_UViG_3300027905_000701	vOTU_04799816	sseI	Environmental;Terrestrial;Soil;Wetlands	Europe	62.003	4.08228e-07	26.4368
IMGVR_UViG_3300047499_000093	vOTU_08254498	mgtB	Host-associated;Plants;Peat moss;Unclassified	Europe	261.536	4.772e-70	27.8766
IMGVR_UViG_3300048015_000124	vOTU_08254498	mgtB	Host-associated;Plants;Peat moss;Unclassified	Europe	261.536	4.772e-70	27.8766
IMGVR_UViG_3300049215_000047	vOTU_08393077	iacP	Host-associated;Plants;Peat moss;Unclassified	Europe	50.0618	2.98928e-06	34.6154
IMGVR_UViG_3300036884_000057	vOTU_06683313	iacP	Environmental;Terrestrial;Soil;Wetlands	Europe	53.5286	1.32892e-07	35.0649
IMGVR_UViG_3300037087_000070	vOTU_06683313	iacP	Environmental;Terrestrial;Soil;Wetlands	Europe	53.5286	1.32892e-07	35.0649
IMGVR_UViG_3300037088_000111	vOTU_06683313	iacP	Environmental;Terrestrial;Soil;Wetlands	Europe	53.5286	1.32892e-07	35.0649
IMGVR_UViG_3300037089_000084	vOTU_06683313	iacP	Environmental;Terrestrial;Soil;Wetlands	Europe	53.5286	1.32892e-07	35.0649
IMGVR_UViG_3300036885_000078	vOTU_06683313	iacP	Environmental;Terrestrial;Soil;Wetlands	Europe	53.5286	1.32892e-07	35.0649
IMGVR_UViG_3300037090_000051	vOTU_06683313	iacP	Environmental;Terrestrial;Soil;Wetlands	Europe	53.5286	1.32892e-07	35.0649
IMGVR_UViG_3300037091_000049	vOTU_06683313	iacP	Environmental;Terrestrial;Soil;Wetlands	Europe	53.5286	1.32892e-07	35.0649
IMGVR_UViG_3300036886_000043	vOTU_06683313	iacP	Environmental;Terrestrial;Soil;Wetlands	Europe	53.5286	1.32892e-07	35.0649
IMGVR_UViG_3300038457_000252	vOTU_07043602	mgtB	Environmental;Terrestrial;Soil;Wetlands	Europe	282.337	6.11715e-77	28.032
IMGVR_UViG_3300036877_000168	vOTU_06682526	mgtB	Environmental;Terrestrial;Soil;Wetlands	Europe	281.952	5.76127e-77	28.3688
IMGVR_UViG_3300036888_000117	vOTU_06684930	mgtB	Environmental;Terrestrial;Soil;Wetlands	Europe	263.077	2.95779e-70	27.718
IMGVR_UViG_3300036888_000107	vOTU_06684916	mgtB	Environmental;Terrestrial;Soil;Wetlands	Europe	260.381	1.62676e-69	29.4584
IMGVR_UViG_3300037095_000339	vOTU_06775632	mgtB	Environmental;Terrestrial;Soil;Wetlands	Europe	262.692	1.84105e-70	28.5714
IMGVR_UViG_3300037094_000191	vOTU_06775487	mgtB	Environmental;Terrestrial;Soil;Wetlands	Europe	211.075	7.58912e-53	27.0588
IMGVR_UViG_3300036909_000565	vOTU_06682526	mgtB	Environmental;Terrestrial;Soil;Wetlands	Europe	281.952	6.05031e-77	28.3688
IMGVR_UViG_3300033828_000025	vOTU_06242431	mgtB	Environmental;Terrestrial;Soil;Wetlands	Europe	277.33	3.10417e-75	28.3257
IMGVR_UViG_3300037060_000096	vOTU_06728845	mgtB	Environmental;Terrestrial;Soil;Wetlands	Europe	208.764	1.82376e-52	26.9108
IMGVR_UViG_3300037367_000117	vOTU_06868422	mgtB	Environmental;Terrestrial;Soil;Wetlands	Europe	273.478	1.60697e-74	27.0911
IMGVR_UViG_3300037340_000156	vOTU_06779196	mgtC	Environmental;Terrestrial;Soil;Wetlands	Europe	118.242	4.77717e-30	53.913
IMGVR_UViG_3300037563_000161	vOTU_05183226	iacP	Environmental;Terrestrial;Soil;Wetlands	Europe	53.5286	1.28749e-07	38.0282
IMGVR_UViG_3300023101_000100	vOTU_02878692	mgtB	Environmental;Terrestrial;Soil;Wetlands	Europe	279.641	3.6305e-76	28.6055
IMGVR_UViG_3300037428_000124	vOTU_06684916	mgtB	Environmental;Terrestrial;Soil;Wetlands	Europe	298.13	3.20899e-82	28.3565
IMGVR_UViG_3300046712_000086	vOTU_08125892	mgtB	Environmental;Terrestrial;Soil;Peat	Europe	295.434	6.82804e-82	28.7589
IMGVR_UViG_3300048792_000073	vOTU_06794405	mgtC	Environmental;Terrestrial;Soil;Peat	Europe	118.242	4.77717e-30	53.913
IMGVR_UViG_3300050017_000181	vOTU_08453841	mgtB	Environmental;Terrestrial;Soil;Peat	Europe	279.256	3.1006e-76	28.046
IMGVR_UViG_3300050020_000515	vOTU_06791356	mgtB	Environmental;Terrestrial;Soil;Peat	Europe	478.789	1.24438e-156	48.6692
IMGVR_UViG_3300048778_000082	vOTU_06683313	iacP	Environmental;Terrestrial;Soil;Peat	Europe	53.5286	1.32892e-07	35.0649
IMGVR_UViG_3300046698_000605	vOTU_02877897	mgtB	Environmental;Terrestrial;Soil;Peat	Europe	274.248	3.41629e-74	27.5534
IMGVR_UViG_3300046504_000212	vOTU_08091158	mgtB	Environmental;Terrestrial;Soil;Peat	Europe	275.789	7.48386e-76	27.4713
IMGVR_UViG_3300049718_000055	vOTU_08327127	iacP	Environmental;Terrestrial;Soil;Peat	Europe	52.7582	2.60803e-07	32.8947
IMGVR_UViG_3300048811_000082	vOTU_08352422	mgtC	Environmental;Terrestrial;Soil;Peat	Europe	106.686	1.63737e-25	60.2273
IMGVR_UViG_3300048813_000325	vOTU_08352719	mgtB	Environmental;Terrestrial;Soil;Peat	Europe	248.054	4.64627e-66	28.4542
IMGVR_UViG_3300048827_000197	vOTU_08354209	mgtB	Environmental;Terrestrial;Soil;Peat	Europe	237.654	1.78014e-67	42.9487
IMGVR_UViG_3300050123_000185	vOTU_08614036	araB	Environmental;Terrestrial;Soil;Peat	Europe	71.633	1.84955e-09	21.968
IMGVR_UViG_3300037202_000176	vOTU_06779196	mgtC	Environmental;Terrestrial;Soil;Wetlands	Europe	106.686	1.65501e-25	53.913
IMGVR_UViG_3300037104_001076	vOTU_06776740	mgtB	Environmental;Terrestrial;Soil;Wetlands	Europe	221.09	9.15892e-57	27.6786
IMGVR_UViG_3300037106_000140	vOTU_06777593	mgtB	Environmental;Terrestrial;Soil;Wetlands	Europe	290.812	5.32985e-87	50.9375
IMGVR_UViG_3300037225_001321	vOTU_06774485	iacP	Environmental;Terrestrial;Soil;Wetlands	Europe	50.8322	1.48911e-06	30.7692
IMGVR_UViG_3300037233_000210	vOTU_06795302	mgtB	Environmental;Terrestrial;Soil;Wetlands	Europe	245.743	2.11037e-64	30.1911
IMGVR_UViG_3300037100_000148	vOTU_06776216	mgtB	Environmental;Terrestrial;Soil;Wetlands	Europe	264.618	3.16526e-71	29.0107
IMGVR_UViG_3300037100_000160	vOTU_02878692	mgtB	Environmental;Terrestrial;Soil;Wetlands	Europe	279.641	3.6305e-76	28.6055
IMGVR_UViG_3300037131_000194	vOTU_02878692	mgtB	Environmental;Terrestrial;Soil;Wetlands	Europe	216.853	3.38333e-55	27.8274
IMGVR_UViG_3300037111_000118	vOTU_06778277	mgtB	Environmental;Terrestrial;Soil;Wetlands	Europe	278.1	3.60975e-75	28.487
IMGVR_UViG_3300037135_000129	vOTU_06684916	mgtB	Environmental;Terrestrial;Soil;Wetlands	Europe	261.151	1.13865e-69	29.4584
IMGVR_UViG_3300037116_000290	vOTU_06779170	mgtB	Environmental;Terrestrial;Soil;Wetlands	Europe	235.343	3.7572e-61	29.0415
IMGVR_UViG_3300037116_000275	vOTU_06779031	mgtB	Environmental;Terrestrial;Soil;Wetlands	Europe	281.567	5.39628e-77	28.7753
IMGVR_UViG_3300037116_000185	vOTU_06779098	mgtC	Environmental;Terrestrial;Soil;Wetlands	Europe	106.686	1.65501e-25	53.913
IMGVR_UViG_3300050129_000183	vOTU_06795302	mgtB	Environmental;Terrestrial;Soil;Peat	Europe	245.743	2.1711e-64	30.1911
IMGVR_UViG_3300050132_000492	vOTU_06615612	mgtB	Environmental;Terrestrial;Soil;Peat	Europe	285.419	5.43678e-78	27.5229
IMGVR_UViG_3300050137_000181	vOTU_06779098	mgtC	Environmental;Terrestrial;Soil;Peat	Europe	106.686	1.65501e-25	53.913
IMGVR_UViG_3300037161_000224	vOTU_05437190	mgtB	Environmental;Terrestrial;Soil;Wetlands	Europe	234.572	4.93973e-61	27.5072
IMGVR_UViG_3300037196_000558	vOTU_05437181	mgtB	Environmental;Terrestrial;Soil;Wetlands	Europe	282.722	1.62051e-78	28.1775
IMGVR_UViG_3300037260_000054	vOTU_05369892	mgtB	Environmental;Terrestrial;Soil;Wetlands	Europe	263.848	8.77946e-71	28.0095
IMGVR_UViG_3300037142_000052	vOTU_06791564	mgtB	Environmental;Terrestrial;Soil;Wetlands	Europe	286.189	9.31607e-80	28.8256
IMGVR_UViG_3300037160_000118	vOTU_06794405	mgtC	Environmental;Terrestrial;Soil;Wetlands	Europe	118.242	4.77717e-30	53.913
IMGVR_UViG_3300037170_000365	vOTU_06683060	mgtB	Environmental;Terrestrial;Soil;Wetlands	Europe	236.498	3.1885e-62	28.5507
IMGVR_UViG_3300037170_000364	vOTU_06795302	mgtB	Environmental;Terrestrial;Soil;Wetlands	Europe	244.588	6.59911e-64	30.0637
IMGVR_UViG_3300037176_000088	vOTU_06796120	mgtB	Environmental;Terrestrial;Soil;Wetlands	Europe	288.886	1.3767e-79	27.9632
IMGVR_UViG_3300037236_000224	vOTU_06824391	mgtB	Environmental;Terrestrial;Soil;Wetlands	Europe	274.248	3.53657e-74	27.8161
IMGVR_UViG_3300048046_000056	vOTU_06684916	mgtB	Environmental;Terrestrial;Soil;Peat	Europe	271.166	3.19324e-73	29.2781
IMGVR_UViG_3300048046_000058	vOTU_06682526	mgtB	Environmental;Terrestrial;Soil;Peat	Europe	282.337	5.95308e-77	28.032
IMGVR_UViG_3300047660_000044	vOTU_08290090	mgtB	Environmental;Terrestrial;Soil;Peat	Europe	272.707	1.43458e-73	27.5534
IMGVR_UViG_3300047660_000012	vOTU_04848942	mgtB	Environmental;Terrestrial;Soil;Peat	Europe	287.73	3.04074e-80	28.2816
IMGVR_UViG_3300018416_004041	vOTU_03348084	misL	Environmental;Aquatic;Marine;Intertidal zone	North America	67.0106	1.3754e-07	49.0196
IMGVR_UViG_3300022914_000740	vOTU_00417433	mgtC	Environmental;Aquatic;Marine;Intertidal zone	North America	106.301	1.17544e-24	34.7826
IMGVR_UViG_3300023172_000007	vOTU_00416766	mgtC	Environmental;Aquatic;Marine;Intertidal zone	North America	106.301	1.17544e-24	34.7826
IMGVR_UViG_3300022937_000135	vOTU_00416957	mgtC	Environmental;Aquatic;Marine;Intertidal zone	North America	102.064	7.53232e-24	43.8017
IMGVR_UViG_3300022935_000005	vOTU_00416766	mgtC	Environmental;Aquatic;Marine;Intertidal zone	North America	106.301	1.17544e-24	34.7826
IMGVR_UViG_3300023084_000008	vOTU_00416766	mgtC	Environmental;Aquatic;Marine;Intertidal zone	North America	106.301	1.17544e-24	34.7826
IMGVR_UViG_3300023081_001976	vOTU_00417341	mgtC	Environmental;Aquatic;Marine;Intertidal zone	North America	107.071	6.50499e-25	34.5946
IMGVR_UViG_3300023170_000007	vOTU_00417540	mgtC	Environmental;Aquatic;Marine;Intertidal zone	North America	106.301	1.17544e-24	34.7826
IMGVR_UViG_3300023117_002000	vOTU_00417095	mgtC	Environmental;Aquatic;Marine;Intertidal zone	North America	106.301	1.17544e-24	34.7826
IMGVR_UViG_3300020168_000003	vOTU_00417540	mgtC	Environmental;Aquatic;Marine;Intertidal zone	North America	106.301	1.17544e-24	34.7826
IMGVR_UViG_3300023115_002416	vOTU_03252553	mgtC	Environmental;Aquatic;Marine;Intertidal zone	North America	106.301	1.17544e-24	34.7826
IMGVR_UViG_3300017964_003987	vOTU_03269807	fliC	Environmental;Aquatic;Marine;Intertidal zone	North America	86.2705	4.2295e-14	62.5
IMGVR_UViG_3300017964_003442	vOTU_00417433	mgtC	Environmental;Aquatic;Marine;Intertidal zone	North America	106.301	1.17544e-24	34.7826
IMGVR_UViG_3300023176_000005	vOTU_00416766	mgtC	Environmental;Aquatic;Marine;Intertidal zone	North America	106.301	1.17544e-24	34.7826
IMGVR_UViG_3300023180_000013	vOTU_00416766	mgtC	Environmental;Aquatic;Marine;Intertidal zone	North America	106.301	1.17544e-24	34.7826
IMGVR_UViG_3300023116_000011	vOTU_00417540	mgtC	Environmental;Aquatic;Marine;Intertidal zone	North America	106.301	1.17544e-24	34.7826
IMGVR_UViG_3300023173_000011	vOTU_00417062	mgtC	Environmental;Aquatic;Marine;Intertidal zone	North America	106.301	1.17544e-24	34.7826
IMGVR_UViG_3300020054_000008	vOTU_03252553	mgtC	Environmental;Aquatic;Marine;Intertidal zone	North America	106.301	1.17544e-24	34.7826
IMGVR_UViG_3300017818_002292	vOTU_03219480	iacP	Environmental;Aquatic;Marine;Intertidal zone	North America	51.2174	1.06298e-06	35.2113
IMGVR_UViG_3300023175_000564	vOTU_03267650	iacP	Environmental;Aquatic;Marine;Intertidal zone	North America	51.2174	1.06298e-06	35.2113
IMGVR_UViG_3300023175_003280	vOTU_03327464	iacP	Environmental;Aquatic;Marine;Intertidal zone	North America	50.8322	1.62031e-06	40
IMGVR_UViG_3300018426_002228	vOTU_03267650	iacP	Environmental;Aquatic;Marine;Intertidal zone	North America	51.2174	1.06298e-06	35.2113
IMGVR_UViG_3300023108_000589	vOTU_03267650	iacP	Environmental;Aquatic;Marine;Intertidal zone	North America	51.2174	1.06298e-06	35.2113
IMGVR_UViG_3300023108_002447	vOTU_03219124	iacP	Environmental;Aquatic;Marine;Intertidal zone	North America	50.8322	1.62031e-06	40
IMGVR_UViG_3300018418_000822	vOTU_03219480	iacP	Environmental;Aquatic;Marine;Intertidal zone	North America	51.2174	1.06298e-06	35.2113
IMGVR_UViG_3300023178_001066	vOTU_03267650	iacP	Environmental;Aquatic;Marine;Intertidal zone	North America	51.2174	1.06298e-06	35.2113
IMGVR_UViG_3300023178_004004	vOTU_03219177	iacP	Environmental;Aquatic;Marine;Intertidal zone	North America	50.8322	1.62031e-06	40
IMGVR_UViG_3300018428_005928	vOTU_03369471	iacP	Environmental;Aquatic;Marine;Intertidal zone	North America	51.2174	1.06298e-06	35.2113
IMGVR_UViG_3300017986_000264	vOTU_03256104	iacP	Environmental;Aquatic;Marine;Intertidal zone	North America	51.2174	1.06298e-06	35.2113
IMGVR_UViG_3300017986_004171	vOTU_03219177	iacP	Environmental;Aquatic;Marine;Intertidal zone	North America	50.8322	1.62031e-06	40
IMGVR_UViG_3300020207_001795	vOTU_03256104	iacP	Environmental;Aquatic;Marine;Intertidal zone	North America	51.2174	1.06298e-06	35.2113
IMGVR_UViG_3300020207_002606	vOTU_03257742	iacP	Environmental;Aquatic;Marine;Intertidal zone	North America	50.8322	1.62031e-06	40
IMGVR_UViG_3300017957_000585	vOTU_03267650	iacP	Environmental;Aquatic;Marine;Intertidal zone	North America	51.2174	1.06298e-06	35.2113
IMGVR_UViG_3300023105_000537	vOTU_03267650	iacP	Environmental;Aquatic;Marine;Intertidal zone	North America	51.2174	1.06298e-06	35.2113
IMGVR_UViG_3300023105_002979	vOTU_03257742	iacP	Environmental;Aquatic;Marine;Intertidal zone	North America	48.9062	6.95593e-06	38.961
IMGVR_UViG_3300018049_000266	vOTU_03256104	iacP	Environmental;Aquatic;Marine;Intertidal zone	North America	51.2174	1.06298e-06	35.2113
IMGVR_UViG_3300018049_004128	vOTU_03327464	iacP	Environmental;Aquatic;Marine;Intertidal zone	North America	50.8322	1.62031e-06	40
IMGVR_UViG_3300020056_001912	vOTU_03267650	iacP	Environmental;Aquatic;Marine;Intertidal zone	North America	51.2174	1.06298e-06	35.2113
IMGVR_UViG_3300020056_002272	vOTU_03268318	iacP	Environmental;Aquatic;Marine;Intertidal zone	North America	50.8322	1.62031e-06	40
IMGVR_UViG_3300020055_002331	vOTU_03267650	iacP	Environmental;Aquatic;Marine;Intertidal zone	North America	51.2174	1.06298e-06	35.2113
IMGVR_UViG_3300022939_000594	vOTU_03369471	iacP	Environmental;Aquatic;Marine;Intertidal zone	North America	51.2174	1.06298e-06	35.2113
IMGVR_UViG_3300017985_000464	vOTU_03256104	iacP	Environmental;Aquatic;Marine;Intertidal zone	North America	51.2174	1.06298e-06	35.2113
IMGVR_UViG_3300017985_002992	vOTU_03257742	iacP	Environmental;Aquatic;Marine;Intertidal zone	North America	50.8322	1.62031e-06	40
IMGVR_UViG_3300022934_003347	vOTU_03267650	iacP	Environmental;Aquatic;Marine;Intertidal zone	North America	51.2174	1.06298e-06	35.2113
IMGVR_UViG_3300022934_004133	vOTU_03218060	iacP	Environmental;Aquatic;Marine;Intertidal zone	North America	50.8322	1.62031e-06	40
IMGVR_UViG_3300017951_003716	vOTU_03256104	iacP	Environmental;Aquatic;Marine;Intertidal zone	North America	51.2174	1.06298e-06	35.2113
IMGVR_UViG_3300017951_005025	vOTU_03257742	iacP	Environmental;Aquatic;Marine;Intertidal zone	North America	50.8322	1.62031e-06	40
IMGVR_UViG_3300026274_000070	vOTU_04642626	misL	Environmental;Terrestrial;Soil;Tundra	Arctic Ocean	92.4337	2.09331e-15	53
IMGVR_UViG_3300045778_000254	vOTU_05437181	mgtB	Environmental;Terrestrial;Soil;Wetlands	Europe	259.996	7.17138e-71	28.2695
IMGVR_UViG_3300045780_000045	vOTU_04848567	mgtB	Environmental;Terrestrial;Soil;Wetlands	Europe	282.722	1.21137e-77	27.8481
IMGVR_UViG_3300014499_000532	vOTU_02881017	mgtB	Environmental;Terrestrial;Soil;Wetlands	Europe	234.187	1.41792e-60	28.4107
IMGVR_UViG_3300014493_000711	vOTU_02877897	mgtB	Environmental;Terrestrial;Soil;Wetlands	Europe	252.292	5.00216e-67	28.229
IMGVR_UViG_3300014838_001534	vOTU_02914984	mgtC	Environmental;Terrestrial;Soil;Wetlands	Europe	153.295	1.40584e-42	40.4444
IMGVR_UViG_3300031788_000007	vOTU_05174015	iacP	Environmental;Terrestrial;Soil;Wetlands	Europe	53.5286	1.28749e-07	38.0282
IMGVR_UViG_3300031788_001035	vOTU_05461578	mgtC	Environmental;Terrestrial;Soil;Wetlands	Europe	127.102	2.69243e-32	36.0731
IMGVR_UViG_3300031524_000530	vOTU_05183340	iacP	Environmental;Terrestrial;Soil;Wetlands	Europe	53.5286	1.28749e-07	38.0282
IMGVR_UViG_3300031524_001448	vOTU_02881017	mgtB	Environmental;Terrestrial;Soil;Wetlands	Europe	264.618	2.13782e-70	27.9152
IMGVR_UViG_3300031261_000782	vOTU_05437190	mgtB	Environmental;Terrestrial;Soil;Wetlands	Europe	229.95	1.59716e-59	27.2069
IMGVR_UViG_3300031261_000926	vOTU_05437181	mgtB	Environmental;Terrestrial;Soil;Wetlands	Europe	291.967	1.05618e-81	27.9954
IMGVR_UViG_3300029919_000047	vOTU_05173384	mgtB	Environmental;Terrestrial;Soil;Wetlands	Europe	266.929	3.05768e-72	27.7847
IMGVR_UViG_3300030055_000004	vOTU_04953589	mgtC	Environmental;Terrestrial;Soil;Wetlands	Europe	102.064	4.84986e-24	41.6667
IMGVR_UViG_3300030004_000157	vOTU_05002271	mgtC	Environmental;Terrestrial;Soil;Wetlands	Europe	105.531	1.81812e-25	39.1667
IMGVR_UViG_3300030508_000174	vOTU_05002271	mgtC	Environmental;Terrestrial;Soil;Wetlands	Europe	105.531	1.81812e-25	39.1667
IMGVR_UViG_3300029986_000196	vOTU_05002271	mgtC	Environmental;Terrestrial;Soil;Wetlands	Europe	105.531	1.81812e-25	39.1667
IMGVR_UViG_3300030049_000573	vOTU_05173384	mgtB	Environmental;Terrestrial;Soil;Wetlands	Europe	286.96	6.70197e-79	27.662
IMGVR_UViG_3300030049_000136	vOTU_05002271	mgtC	Environmental;Terrestrial;Soil;Wetlands	Europe	105.531	1.81812e-25	39.1667
IMGVR_UViG_3300028765_000311	vOTU_04956087	mgtB	Environmental;Terrestrial;Soil;Wetlands	Europe	272.707	7.34869e-74	27.5328
IMGVR_UViG_3300028853_000124	vOTU_05002181	mgtC	Environmental;Terrestrial;Soil;Wetlands	Europe	102.064	4.84986e-24	41.6667
IMGVR_UViG_3300028734_000041	vOTU_04952784	mgtC	Environmental;Terrestrial;Soil;Wetlands	Europe	102.064	4.84986e-24	41.6667
IMGVR_UViG_3300030230_000047	vOTU_04956707	mgtC	Environmental;Terrestrial;Soil;Wetlands	Europe	102.064	4.84986e-24	41.6667
IMGVR_UViG_3300028772_000007	vOTU_04953589	mgtC	Environmental;Terrestrial;Soil;Wetlands	Europe	102.064	4.84986e-24	41.6667
IMGVR_UViG_3300029995_000244	vOTU_05003535	mgtC	Environmental;Terrestrial;Soil;Wetlands	Europe	102.064	4.84986e-24	41.6667
IMGVR_UViG_3300028864_000049	vOTU_04953913	mgtC	Environmental;Terrestrial;Soil;Wetlands	Europe	102.064	4.84986e-24	41.6667
IMGVR_UViG_3300028859_000079	vOTU_05003151	mgtC	Environmental;Terrestrial;Soil;Wetlands	Europe	105.531	1.81812e-25	39.1667
IMGVR_UViG_3300028779_000036	vOTU_04958040	mgtC	Environmental;Terrestrial;Soil;Wetlands	Europe	105.531	1.81812e-25	39.1667
IMGVR_UViG_3300028745_000234	vOTU_04848567	mgtB	Environmental;Terrestrial;Soil;Wetlands	Europe	248.825	2.93038e-66	28.9586
IMGVR_UViG_3300028854_000054	vOTU_05002271	mgtC	Environmental;Terrestrial;Soil;Wetlands	Europe	105.531	1.81812e-25	39.1667
IMGVR_UViG_3300028766_000053	vOTU_04956166	mgtC	Environmental;Terrestrial;Soil;Wetlands	Europe	105.531	1.81812e-25	39.1667
IMGVR_UViG_3300029998_000017	vOTU_04953589	mgtC	Environmental;Terrestrial;Soil;Wetlands	Europe	102.064	4.84986e-24	41.6667
IMGVR_UViG_3300030041_000122	vOTU_05003151	mgtC	Environmental;Terrestrial;Soil;Wetlands	Europe	105.531	1.81812e-25	39.1667
IMGVR_UViG_3300029982_000160	vOTU_05002271	mgtC	Environmental;Terrestrial;Soil;Wetlands	Europe	105.531	1.81812e-25	39.1667
IMGVR_UViG_3300028866_000299	vOTU_02881348	mgtB	Environmental;Terrestrial;Soil;Wetlands	Europe	249.21	1.66507e-66	28.9586
IMGVR_UViG_3300029985_001133	vOTU_04848567	mgtB	Environmental;Terrestrial;Soil;Wetlands	Europe	279.256	1.26783e-76	28.2816
IMGVR_UViG_3300029985_000301	vOTU_05002271	mgtC	Environmental;Terrestrial;Soil;Wetlands	Europe	105.531	1.81812e-25	39.1667
IMGVR_UViG_3300029994_000155	vOTU_05173384	mgtB	Environmental;Terrestrial;Soil;Wetlands	Europe	286.96	6.70197e-79	27.662
IMGVR_UViG_3300029983_000047	vOTU_04953913	mgtC	Environmental;Terrestrial;Soil;Wetlands	Europe	102.064	4.84986e-24	41.6667
IMGVR_UViG_3300030685_000722	vOTU_05400946	mgtB	Environmental;Terrestrial;Soil;Wetlands	Europe	585.104	0	52.8497
IMGVR_UViG_3300030685_000021	vOTU_04956707	mgtC	Environmental;Terrestrial;Soil;Wetlands	Europe	102.064	4.84986e-24	41.6667
IMGVR_UViG_3300028767_000019	vOTU_04956707	mgtC	Environmental;Terrestrial;Soil;Wetlands	Europe	102.064	4.84986e-24	41.6667
IMGVR_UViG_3300028862_000519	vOTU_05003535	mgtC	Environmental;Terrestrial;Soil;Wetlands	Europe	102.064	4.84986e-24	41.6667
IMGVR_UViG_3300031236_000969	vOTU_05434260	mgtB	Environmental;Terrestrial;Soil;Palsa	Europe	272.322	1.54578e-73	27.9099
IMGVR_UViG_3300031236_000985	vOTU_05434351	mgtC	Environmental;Terrestrial;Soil;Palsa	Europe	125.561	6.78973e-32	40.2985
IMGVR_UViG_3300031525_000929	vOTU_05462044	mgtB	Environmental;Terrestrial;Soil;Palsa	Europe	258.07	8.6357e-70	26.764
IMGVR_UViG_3300034524_000181	vOTU_05449431	mgtB	Environmental;Aquatic;Deep subsurface;Shale gas reservoir	North America	247.284	8.35396e-66	27.157
IMGVR_UViG_3300034683_000623	vOTU_01128750	mgtB	Environmental;Aquatic;Deep subsurface;Shale gas reservoir	North America	896.345	0	50
IMGVR_UViG_3300034682_000024	vOTU_06423219	fliC	Environmental;Aquatic;Deep subsurface;Shale gas reservoir	North America	198.364	2.32416e-58	84.1667
IMGVR_UViG_3300033997_000583	vOTU_00266013	mgtB	Environmental;Aquatic;Deep subsurface;Shale gas reservoir	North America	233.032	1.40684e-65	47.4747
IMGVR_UViG_3300031448_000095	vOTU_05447224	sseI	Environmental;Terrestrial;Rock-dwelling (endoliths);Unclassified	Antarctica	101.293	6.96854e-20	23.3645
IMGVR_UViG_3300031472_000133	vOTU_05449242	araB	Environmental;Terrestrial;Rock-dwelling (endoliths);Unclassified	Antarctica	263.462	3.98512e-77	31.1234
IMGVR_UViG_3300022719_000345	vOTU_04100380	mgtC	Environmental;Aquatic;Non-marine Saline and Alkaline;Hypersaline	Africa	104.76	1.64021e-24	53.6364
IMGVR_UViG_3300022719_000329	vOTU_04100512	mgtC	Environmental;Aquatic;Non-marine Saline and Alkaline;Hypersaline	Africa	100.523	8.04406e-23	51.4286
IMGVR_UViG_3300050330_000060	vOTU_08466303	mgtB	Engineered;Lab enrichment;Defined media;Anaerobic media	North America	319.316	3.81604e-95	41.1335
IMGVR_UViG_3300023278_000820	vOTU_04225788	misL	Environmental;Aquatic;Sediment;Unclassified	South America	66.2402	9.62314e-08	67.2131
IMGVR_UViG_3300023196_002190	vOTU_04199086	misL	Environmental;Aquatic;Sediment;Unclassified	South America	65.855	1.24876e-07	67.2131
IMGVR_UViG_3300033388_006579	vOTU_06197208	mgtC	Environmental;Aquatic;Marine;Hydrothermal vents	South America	93.9745	1.70796e-20	37.5
IMGVR_UViG_3300033388_002091	vOTU_06198060	misL	Environmental;Aquatic;Marine;Hydrothermal vents	South America	64.3142	4.95624e-07	58.4416
IMGVR_UViG_3300033153_005128	vOTU_06180417	iacP	Environmental;Aquatic;Marine;Hydrothermal vents	South America	49.6766	4.73448e-06	29.1139
IMGVR_UViG_3300033156_000507	vOTU_06183978	iacP	Environmental;Aquatic;Marine;Hydrothermal vents	South America	49.2914	5.15768e-06	33.8235
IMGVR_UViG_3300033148_002790	vOTU_06130491	iacP	Environmental;Aquatic;Marine;Hydrothermal vents	South America	49.2914	5.15768e-06	33.8235
IMGVR_UViG_3300037245_003619	vOTU_06828151	mgtC	Environmental;Aquatic;Marine;Oceanic	North America	102.834	1.71871e-23	48.5714
IMGVR_UViG_3300038548_000759	vOTU_07053193	mgtC	Environmental;Aquatic;Marine;Oceanic	North America	102.449	2.65648e-23	47.619
IMGVR_UViG_3300048833_000100	vOTU_08355091	iacP	Environmental;Aquatic;Marine;Intertidal zone	North America	51.6026	6.65892e-07	32.8947
IMGVR_UViG_3300048586_000205	vOTU_08329190	iacP	Environmental;Aquatic;Marine;Intertidal zone	North America	62.003	6.66193e-11	35.5263
IMGVR_UViG_3300048930_001305	vOTU_08377973	spvA/B	Environmental;Aquatic;Marine;Intertidal zone	North America	65.0846	3.63014e-07	24.9284
IMGVR_UViG_3300017989_006051	vOTU_03308901	iacP	Environmental;Aquatic;Non-marine Saline and Alkaline;Hypersaline	North America	49.2914	6.52953e-06	35.6164
IMGVR_UViG_3300017971_000840	vOTU_03277507	misL	Environmental;Aquatic;Non-marine Saline and Alkaline;Hypersaline	North America	64.3142	4.87374e-07	60.6061
IMGVR_UViG_3300022223_000175	vOTU_04047427	iacP	Environmental;Aquatic;Marine;Sediment	North America	49.6766	4.22795e-06	38.0282
IMGVR_UViG_3300048583_000359	vOTU_08327484	misL	Environmental;Aquatic;Freshwater;Wetlands	North America	94.7449	3.77765e-16	24.9049
IMGVR_UViG_3300018001_000024	vOTU_03316658	misL	Environmental;Aquatic;Freshwater;Wetlands	North America	78.1814	5.67453e-11	44.9541
IMGVR_UViG_3300018063_000004	vOTU_03331199	iacP	Environmental;Terrestrial;Soil;Riparian zone	North America	49.6766	5.75989e-06	31.7647
IMGVR_UViG_3300038421_000185	vOTU_07037374	mgtB	Environmental;Aquatic;Marine;Wetlands	North America	565.074	0	39.4928
IMGVR_UViG_3300031699_000167	vOTU_05558231	mgtC	Environmental;Aquatic;Marine;Intertidal zone	North America	157.147	4.61554e-44	39.485
IMGVR_UViG_3300031692_000082	vOTU_05556465	mgtC	Environmental;Aquatic;Marine;Intertidal zone	North America	157.147	4.61554e-44	39.485
IMGVR_UViG_3300028883_000750	vOTU_05005812	mgtC	Environmental;Aquatic;Marine;Wetlands	North America	107.457	7.42923e-26	49.6063
IMGVR_UViG_3300037483_001012	vOTU_06887246	iacP	Environmental;Aquatic;Floodplain;Sediment	North America	48.9062	7.69189e-06	29.4872
IMGVR_UViG_3300032516_004777	vOTU_05562204	iacP	Environmental;Aquatic;Freshwater;Lake	North America	51.9878	7.10213e-07	35.0649
IMGVR_UViG_3300031999_006622	vOTU_05728840	mgtC	Environmental;Aquatic;Freshwater;Lake	North America	98.5969	1.46416e-22	43.3628
IMGVR_UViG_3300031999_006505	vOTU_05728194	mgtC	Environmental;Aquatic;Freshwater;Lake	North America	106.686	1.05637e-25	46.5517
IMGVR_UViG_3300031862_000591	vOTU_05653232	mgtB	Environmental;Aquatic;Freshwater;Lake	North America	249.595	5.91115e-67	26.4901
IMGVR_UViG_3300032053_011701	vOTU_05778532	iacP	Environmental;Aquatic;Freshwater;Lake	North America	49.6766	4.60225e-06	36.3636
IMGVR_UViG_3300031885_002784	vOTU_05666115	mgtC	Environmental;Aquatic;Freshwater;Lake	North America	104.375	9.71703e-25	44.1441
IMGVR_UViG_3300036760_000533	vOTU_06632299	mgtC	Environmental;Aquatic;Freshwater;Lake	North America	144.436	4.47399e-40	57.5758
IMGVR_UViG_3300035701_007101	vOTU_06597942	iacP	Environmental;Aquatic;Freshwater;Lake	North America	51.2174	1.30445e-06	33.7838
IMGVR_UViG_3300035659_000001	vOTU_06536962	iacP	Environmental;Aquatic;Freshwater;Lake	North America	51.2174	1.30445e-06	33.7838
IMGVR_UViG_3300035660_000002	vOTU_06538157	iacP	Environmental;Aquatic;Freshwater;Lake	North America	50.0618	2.64646e-06	33.8235
IMGVR_UViG_3300036761_004202	vOTU_06597942	iacP	Environmental;Aquatic;Freshwater;Lake	North America	51.2174	1.30445e-06	33.7838
IMGVR_UViG_3300037742_000148	vOTU_06981920	iacP	Environmental;Aquatic;Floodplain;Sediment	North America	51.6026	7.10803e-07	32.8571
IMGVR_UViG_3300037722_001436	vOTU_06980441	iacP	Environmental;Aquatic;Floodplain;Sediment	North America	50.8322	1.27371e-06	36.1111
IMGVR_UViG_3300037722_000835	vOTU_06980596	mgtC	Environmental;Aquatic;Floodplain;Sediment	North America	116.316	1.85069e-29	44.8819
IMGVR_UViG_3300037692_000547	vOTU_06979159	iacP	Environmental;Aquatic;Floodplain;Sediment	North America	50.8322	1.27371e-06	36.1111
IMGVR_UViG_3300037424_000806	vOTU_06887246	iacP	Environmental;Aquatic;Floodplain;Sediment	North America	48.9062	7.69189e-06	29.4872
IMGVR_UViG_3300037478_000847	vOTU_06912539	araB	Environmental;Aquatic;Floodplain;Sediment	North America	56.9954	6.2924e-06	32.0261
IMGVR_UViG_3300005613_002700	vOTU_01229398	mgtC	Environmental;Aquatic;Non-marine Saline and Alkaline;Saline	Europe	99.7525	6.65553e-23	40.1639
IMGVR_UViG_3300002231_007514	vOTU_00939859	fliC	Environmental;Aquatic;Marine;Hydrothermal vents	Europe	95.1301	2.77181e-18	56.6265
IMGVR_UViG_3300037768_000349	vOTU_00627358	mgtB	Environmental;Aquatic;Marine;Coastal	Europe	206.068	5.56036e-54	36.3388
IMGVR_UViG_3300047501_000068	vOTU_08254601	mgtB	Environmental;Aquatic;Freshwater;Lake	Europe	849.351	0	54.2929
IMGVR_UViG_3300037264_005184	vOTU_06845308	mgtC	Environmental;Aquatic;Freshwater;Lake	Europe	98.2117	6.0377e-22	43.9252
IMGVR_UViG_3300010933_000116	vOTU_00227515	sseI	Environmental;Aquatic;Sediment;Unclassified	Atlantic Ocean	281.952	3.63886e-85	89.4366
IMGVR_UViG_3300010939_000090	vOTU_00227515	sseI	Environmental;Aquatic;Sediment;Unclassified	Atlantic Ocean	281.952	3.63886e-85	89.4366
IMGVR_UViG_3300010939_000194	vOTU_00218924	sseI	Environmental;Aquatic;Sediment;Unclassified	Atlantic Ocean	681.019	0	100
IMGVR_UViG_3300010931_000105	vOTU_00227515	sseI	Environmental;Aquatic;Marine;Sediment	Atlantic Ocean	281.952	3.63886e-85	89.4366
IMGVR_UViG_3300010931_000101	vOTU_00235074	sseI	Environmental;Aquatic;Marine;Sediment	Atlantic Ocean	681.019	0	100
IMGVR_UViG_3300003886_000401	vOTU_01076656	mgtC	Environmental;Aquatic;Marine;Hydrothermal vents	Atlantic Ocean	103.605	1.51802e-23	33.3333
IMGVR_UViG_3300032106_000132	vOTU_00227515	sseI	Environmental;Aquatic;Marine;Sediment	Atlantic Ocean	285.804	1.13657e-86	90.8451
IMGVR_UViG_3300032105_000062	vOTU_00227515	sseI	Environmental;Aquatic;Marine;Sediment	Atlantic Ocean	283.493	7.27148e-86	90.1408
IMGVR_UViG_3300006230_000104	vOTU_00143452	fliC	Environmental;Aquatic;Marine;Oceanic	North America	182.185	5.5573e-48	59.6273
IMGVR_UViG_3300006236_000535	vOTU_00143343	fliC	Environmental;Aquatic;Marine;Oceanic	North America	183.341	8.55098e-52	60.2484
IMGVR_UViG_3300006236_000537	vOTU_00143343	fliC	Environmental;Aquatic;Marine;Oceanic	North America	182.185	5.11794e-48	59.6273
IMGVR_UViG_3300023284_003514	vOTU_08607042	spvA/B	Environmental;Aquatic;Marine;Sediment	Indian Ocean	66.6254	1.07556e-07	28.7293
IMGVR_UViG_3300048080_000383	vOTU_08309248	misL	Environmental;Aquatic;Freshwater;Sediment	North America	75.8702	3.48154e-12	52.1127
IMGVR_UViG_3300003754_000246	vOTU_00284125	fliC	Environmental;Aquatic;Freshwater;Lentic	North America	151.369	3.00916e-35	47.3054
IMGVR_UViG_3300010391_001396	vOTU_02474283	mgtC	Environmental;Aquatic;Freshwater;Lake	North America	114.005	1.14343e-28	44.8819
IMGVR_UViG_3300020234_000409	vOTU_01979648	mgtC	Environmental;Aquatic;Marine;Oceanic	Pacific Ocean	102.834	1.38974e-23	42.6573
IMGVR_UViG_3300020234_000447	vOTU_03649855	mgtC	Environmental;Aquatic;Marine;Oceanic	Pacific Ocean	96.6709	2.36511e-21	46.9565
IMGVR_UViG_3300020235_000762	vOTU_01979648	mgtC	Environmental;Aquatic;Marine;Oceanic	Pacific Ocean	102.834	1.38974e-23	42.6573
IMGVR_UViG_3300022670_000827	vOTU_04080674	spvA/B	Environmental;Aquatic;Marine;Sediment	Pacific Ocean	64.3142	1.70422e-07	25.641
IMGVR_UViG_3300022690_000667	vOTU_04086613	iacP	Environmental;Aquatic;Marine;Sediment	Pacific Ocean	51.2174	1.26018e-06	34.6154
IMGVR_UViG_3300022693_002800	vOTU_04088002	mgtC	Environmental;Aquatic;Marine;Sediment	Pacific Ocean	103.605	8.52425e-24	41.5493
IMGVR_UViG_3300027985_000782	vOTU_02590135	araB	Environmental;Aquatic;Marine;Hydrothermal vents	Atlantic Ocean	54.6842	4.73927e-06	37.0968
IMGVR_UViG_3300028422_000783	vOTU_02590135	araB	Environmental;Aquatic;Marine;Hydrothermal vents	Atlantic Ocean	54.6842	4.73927e-06	37.0968
IMGVR_UViG_3300038974_000374	vOTU_07074048	mgtC	Engineered;Bioreactor;Anaerobic;Unclassified	North America	119.783	8.71767e-31	48
IMGVR_UViG_3300027944_000004	vOTU_00516599	misL	Environmental;Terrestrial;Soil;Unclassified	North America	121.709	1.85056e-24	42.1384
IMGVR_UViG_3300027016_000093	vOTU_00533619	misL	Environmental;Terrestrial;Soil;Unclassified	North America	121.709	1.85056e-24	42.1384
IMGVR_UViG_3300027086_000119	vOTU_00516599	misL	Environmental;Terrestrial;Soil;Unclassified	North America	121.709	1.85056e-24	42.1384
IMGVR_UViG_3300028164_000153	vOTU_00539618	misL	Environmental;Terrestrial;Soil;Unclassified	North America	315.079	1.31036e-87	37.5433
IMGVR_UViG_3300027113_000247	vOTU_00534794	mgtC	Environmental;Terrestrial;Soil;Unclassified	North America	191.815	1.02051e-57	45.0893
IMGVR_UViG_3300028278_000372	vOTU_00542267	mgtB	Environmental;Terrestrial;Soil;Unclassified	North America	209.534	4.00185e-53	25.7104
IMGVR_UViG_3300028170_000339	vOTU_00533594	sseI	Environmental;Terrestrial;Soil;Unclassified	North America	59.6918	1.58535e-06	28.0255
IMGVR_UViG_3300027078_000312	vOTU_00534507	misL	Environmental;Terrestrial;Soil;Unclassified	North America	204.142	8.95177e-55	38.5802
IMGVR_UViG_3300026431_000102	vOTU_00515067	misL	Environmental;Terrestrial;Soil;Unclassified	North America	121.709	1.85056e-24	42.1384
IMGVR_UViG_3300028172_000210	vOTU_00539618	misL	Environmental;Terrestrial;Soil;Unclassified	North America	315.079	1.31036e-87	37.5433
IMGVR_UViG_3300016738_000193	vOTU_00899808	fimA	Engineered;Bioreactor;Anaerobic;Unclassified	North America	234.958	4.07646e-76	70.625
IMGVR_UViG_3300042931_000084	vOTU_01789452	sseI	Engineered;Bioreactor;Membrane bioreactor;Unclassified	North America	85.1149	2.31866e-14	24.7396
IMGVR_UViG_3300042213_000056	vOTU_01789452	sseI	Engineered;Bioreactor;Membrane bioreactor;Unclassified	North America	85.1149	2.31866e-14	24.7396
IMGVR_UViG_3300042214_000080	vOTU_01789452	sseI	Engineered;Bioreactor;Membrane bioreactor;Unclassified	North America	85.1149	2.31866e-14	24.7396
IMGVR_UViG_3300042215_000061	vOTU_01789452	sseI	Engineered;Bioreactor;Membrane bioreactor;Unclassified	North America	85.1149	2.31866e-14	24.7396
IMGVR_UViG_3300042440_000071	vOTU_01789452	sseI	Engineered;Bioreactor;Membrane bioreactor;Unclassified	North America	85.1149	2.31866e-14	24.7396
IMGVR_UViG_3300042216_000071	vOTU_01789452	sseI	Engineered;Bioreactor;Membrane bioreactor;Unclassified	North America	85.1149	2.31866e-14	24.7396
IMGVR_UViG_3300042217_000097	vOTU_01789452	sseI	Engineered;Bioreactor;Membrane bioreactor;Unclassified	North America	85.1149	2.31866e-14	24.7396
IMGVR_UViG_3300042218_000078	vOTU_01789452	sseI	Engineered;Bioreactor;Membrane bioreactor;Unclassified	North America	85.1149	2.31866e-14	24.7396
IMGVR_UViG_3300042219_000076	vOTU_01789452	sseI	Engineered;Bioreactor;Membrane bioreactor;Unclassified	North America	85.1149	2.31866e-14	24.7396
IMGVR_UViG_3300042264_000102	vOTU_01789452	sseI	Engineered;Bioreactor;Membrane bioreactor;Unclassified	North America	85.1149	2.31866e-14	24.7396
IMGVR_UViG_3300042220_000052	vOTU_07154518	spvA/B	Engineered;Bioreactor;Membrane bioreactor;Unclassified	North America	174.096	4.57274e-42	36.0335
IMGVR_UViG_3300042220_000068	vOTU_01789452	sseI	Engineered;Bioreactor;Membrane bioreactor;Unclassified	North America	85.1149	2.31866e-14	24.7396
IMGVR_UViG_3300042221_000089	vOTU_01789452	sseI	Engineered;Bioreactor;Membrane bioreactor;Unclassified	North America	85.1149	2.31866e-14	24.7396
IMGVR_UViG_3300042222_000079	vOTU_01789452	sseI	Engineered;Bioreactor;Membrane bioreactor;Unclassified	North America	85.1149	2.31866e-14	24.7396
IMGVR_UViG_3300042223_000097	vOTU_01789452	sseI	Engineered;Bioreactor;Membrane bioreactor;Unclassified	North America	85.1149	2.31866e-14	24.7396
IMGVR_UViG_3300042224_000100	vOTU_01789452	sseI	Engineered;Bioreactor;Membrane bioreactor;Unclassified	North America	85.1149	2.31866e-14	24.7396
IMGVR_UViG_3300042921_000090	vOTU_01789452	sseI	Engineered;Bioreactor;Membrane bioreactor;Unclassified	North America	85.1149	2.31866e-14	24.7396
IMGVR_UViG_3300042225_000092	vOTU_01789452	sseI	Engineered;Bioreactor;Membrane bioreactor;Unclassified	North America	85.1149	2.31866e-14	24.7396
IMGVR_UViG_3300042226_000079	vOTU_01789452	sseI	Engineered;Bioreactor;Membrane bioreactor;Unclassified	North America	85.1149	2.31866e-14	24.7396
IMGVR_UViG_3300042227_000099	vOTU_01789452	sseI	Engineered;Bioreactor;Membrane bioreactor;Unclassified	North America	85.1149	2.31866e-14	24.7396
IMGVR_UViG_3300042441_000057	vOTU_07154518	spvA/B	Engineered;Bioreactor;Membrane bioreactor;Unclassified	North America	173.326	7.0502e-42	36.0335
IMGVR_UViG_3300042441_000098	vOTU_01789452	sseI	Engineered;Bioreactor;Membrane bioreactor;Unclassified	North America	85.1149	2.31866e-14	24.7396
IMGVR_UViG_3300042228_000080	vOTU_01789452	sseI	Engineered;Bioreactor;Membrane bioreactor;Unclassified	North America	85.1149	2.31866e-14	24.7396
IMGVR_UViG_3300042229_000088	vOTU_01789452	sseI	Engineered;Bioreactor;Membrane bioreactor;Unclassified	North America	85.1149	2.31866e-14	24.7396
IMGVR_UViG_3300042230_000088	vOTU_01789452	sseI	Engineered;Bioreactor;Membrane bioreactor;Unclassified	North America	85.1149	2.31866e-14	24.7396
IMGVR_UViG_3300042265_000093	vOTU_01789452	sseI	Engineered;Bioreactor;Membrane bioreactor;Unclassified	North America	85.1149	2.31866e-14	24.7396
IMGVR_UViG_3300042231_000091	vOTU_01789452	sseI	Engineered;Bioreactor;Membrane bioreactor;Unclassified	North America	85.1149	2.31866e-14	24.7396
IMGVR_UViG_3300042232_000039	vOTU_07154518	spvA/B	Engineered;Bioreactor;Membrane bioreactor;Unclassified	North America	173.326	9.12231e-42	36.0335
IMGVR_UViG_3300042232_000087	vOTU_01789452	sseI	Engineered;Bioreactor;Membrane bioreactor;Unclassified	North America	85.1149	2.31866e-14	24.7396
IMGVR_UViG_3300042233_000078	vOTU_01789452	sseI	Engineered;Bioreactor;Membrane bioreactor;Unclassified	North America	85.1149	2.31866e-14	24.7396
IMGVR_UViG_3300042234_000107	vOTU_01789452	sseI	Engineered;Bioreactor;Membrane bioreactor;Unclassified	North America	85.1149	2.31866e-14	24.7396
IMGVR_UViG_3300042235_000097	vOTU_01789452	sseI	Engineered;Bioreactor;Membrane bioreactor;Unclassified	North America	85.1149	2.31866e-14	24.7396
IMGVR_UViG_3300042266_000050	vOTU_01789452	sseI	Engineered;Bioreactor;Membrane bioreactor;Unclassified	North America	85.1149	2.31866e-14	24.7396
IMGVR_UViG_3300042236_000052	vOTU_01789452	sseI	Engineered;Bioreactor;Membrane bioreactor;Unclassified	North America	85.1149	2.31866e-14	24.7396
IMGVR_UViG_3300042237_000080	vOTU_01789452	sseI	Engineered;Bioreactor;Membrane bioreactor;Unclassified	North America	85.1149	2.31866e-14	24.7396
IMGVR_UViG_3300042238_000072	vOTU_07154579	spvA/B	Engineered;Bioreactor;Membrane bioreactor;Unclassified	North America	173.326	8.1827e-42	36.0335
IMGVR_UViG_3300042238_000120	vOTU_01789452	sseI	Engineered;Bioreactor;Membrane bioreactor;Unclassified	North America	85.1149	2.31866e-14	24.7396
IMGVR_UViG_3300042239_000064	vOTU_07154518	spvA/B	Engineered;Bioreactor;Membrane bioreactor;Unclassified	North America	173.326	8.87345e-42	36.0335
IMGVR_UViG_3300042239_000100	vOTU_01789452	sseI	Engineered;Bioreactor;Membrane bioreactor;Unclassified	North America	85.1149	2.31866e-14	24.7396
IMGVR_UViG_3300042442_000096	vOTU_01789452	sseI	Engineered;Bioreactor;Membrane bioreactor;Unclassified	North America	85.1149	2.31866e-14	24.7396
IMGVR_UViG_3300042496_000102	vOTU_01789452	sseI	Engineered;Bioreactor;Membrane bioreactor;Unclassified	North America	85.1149	2.31866e-14	24.7396
IMGVR_UViG_3300042262_000185	vOTU_01789452	sseI	Engineered;Bioreactor;Membrane bioreactor;Unclassified	North America	85.1149	2.31866e-14	24.7396
IMGVR_UViG_3300042206_000183	vOTU_01789452	sseI	Engineered;Bioreactor;Membrane bioreactor;Unclassified	North America	85.1149	2.31866e-14	24.7396
IMGVR_UViG_3300042207_000168	vOTU_08601552	sseI	Engineered;Bioreactor;Membrane bioreactor;Unclassified	North America	85.1149	2.31866e-14	24.7396
IMGVR_UViG_3300042240_000067	vOTU_01789452	sseI	Engineered;Bioreactor;Membrane bioreactor;Unclassified	North America	85.1149	2.31866e-14	24.7396
IMGVR_UViG_3300042241_000043	vOTU_01789452	sseI	Engineered;Bioreactor;Membrane bioreactor;Unclassified	North America	85.1149	2.31866e-14	24.7396
IMGVR_UViG_3300042242_000138	vOTU_01789452	sseI	Engineered;Bioreactor;Membrane bioreactor;Unclassified	North America	85.1149	2.31866e-14	24.7396
IMGVR_UViG_3300042243_000093	vOTU_01789452	sseI	Engineered;Bioreactor;Membrane bioreactor;Unclassified	North America	85.1149	2.31866e-14	24.7396
IMGVR_UViG_3300042244_000105	vOTU_01789452	sseI	Engineered;Bioreactor;Membrane bioreactor;Unclassified	North America	85.1149	2.31866e-14	24.7396
IMGVR_UViG_3300042245_000113	vOTU_01789452	sseI	Engineered;Bioreactor;Membrane bioreactor;Unclassified	North America	85.1149	2.31866e-14	24.7396
IMGVR_UViG_3300042246_000072	vOTU_07154518	spvA/B	Engineered;Bioreactor;Membrane bioreactor;Unclassified	North America	173.711	4.7886e-42	36.0335
IMGVR_UViG_3300042246_000116	vOTU_01789452	sseI	Engineered;Bioreactor;Membrane bioreactor;Unclassified	North America	85.1149	2.31866e-14	24.7396
IMGVR_UViG_3300042443_000076	vOTU_07154518	spvA/B	Engineered;Bioreactor;Membrane bioreactor;Unclassified	North America	173.711	4.99687e-42	36.0335
IMGVR_UViG_3300042443_000120	vOTU_01789452	sseI	Engineered;Bioreactor;Membrane bioreactor;Unclassified	North America	85.1149	2.31866e-14	24.7396
IMGVR_UViG_3300042247_000081	vOTU_01789452	sseI	Engineered;Bioreactor;Membrane bioreactor;Unclassified	North America	85.1149	2.31866e-14	24.7396
IMGVR_UViG_3300042248_000126	vOTU_01789452	sseI	Engineered;Bioreactor;Membrane bioreactor;Unclassified	North America	85.1149	2.31866e-14	24.7396
IMGVR_UViG_3300042249_000080	vOTU_01789452	sseI	Engineered;Bioreactor;Membrane bioreactor;Unclassified	North America	85.1149	2.31866e-14	24.7396
IMGVR_UViG_3300042250_000088	vOTU_01789452	sseI	Engineered;Bioreactor;Membrane bioreactor;Unclassified	North America	85.1149	2.31866e-14	24.7396
IMGVR_UViG_3300042251_000096	vOTU_01789452	sseI	Engineered;Bioreactor;Membrane bioreactor;Unclassified	North America	85.1149	2.31866e-14	24.7396
IMGVR_UViG_3300042252_000109	vOTU_01789452	sseI	Engineered;Bioreactor;Membrane bioreactor;Unclassified	North America	85.1149	2.31866e-14	24.7396
IMGVR_UViG_3300042253_000131	vOTU_01789452	sseI	Engineered;Bioreactor;Membrane bioreactor;Unclassified	North America	85.1149	2.31866e-14	24.7396
IMGVR_UViG_3300042208_000050	vOTU_01789452	sseI	Engineered;Bioreactor;Membrane bioreactor;Unclassified	North America	85.1149	2.31866e-14	24.7396
IMGVR_UViG_3300042209_000097	vOTU_01789452	sseI	Engineered;Bioreactor;Membrane bioreactor;Unclassified	North America	85.1149	2.31866e-14	24.7396
IMGVR_UViG_3300042263_000067	vOTU_07154141	sseI	Engineered;Bioreactor;Membrane bioreactor;Unclassified	North America	85.1149	2.31866e-14	24.7396
IMGVR_UViG_3300042210_000070	vOTU_01789452	sseI	Engineered;Bioreactor;Membrane bioreactor;Unclassified	North America	85.1149	2.31866e-14	24.7396
IMGVR_UViG_3300042211_000098	vOTU_01789452	sseI	Engineered;Bioreactor;Membrane bioreactor;Unclassified	North America	85.1149	2.31866e-14	24.7396
IMGVR_UViG_3300042212_000131	vOTU_01789452	sseI	Engineered;Bioreactor;Membrane bioreactor;Unclassified	North America	85.1149	2.31866e-14	24.7396
IMGVR_UViG_3300001688_000329	vOTU_00884753	mgtB	Engineered;Wastewater;Nutrient removal;Dissolved organics (anaerobic)	North America	287.345	5.42239e-80	27.3183
IMGVR_UViG_3300001682_000329	vOTU_00884753	mgtB	Engineered;Wastewater;Nutrient removal;Dissolved organics (anaerobic)	North America	287.345	5.42239e-80	27.3183
IMGVR_UViG_3300001682_000412	vOTU_00884448	araB	Engineered;Wastewater;Nutrient removal;Dissolved organics (anaerobic)	North America	216.468	1.48583e-60	31.106
IMGVR_UViG_3300001688_000412	vOTU_00884448	araB	Engineered;Wastewater;Nutrient removal;Dissolved organics (anaerobic)	North America	216.468	1.48583e-60	31.106
IMGVR_UViG_3300009685_000525	vOTU_02275187	mgtC	Engineered;Bioreactor;Anaerobic;Digestate	North America	97.0561	7.72262e-22	34.0426
IMGVR_UViG_3300025784_000351	vOTU_02275187	mgtC	Engineered;Bioreactor;Anaerobic;Digestate	North America	97.0561	7.43882e-22	34.0426
IMGVR_UViG_3300009690_000844	vOTU_02274756	mgtC	Engineered;Bioreactor;Anaerobic;Digestate	North America	97.0561	7.72262e-22	34.0426
IMGVR_UViG_3300025859_000478	vOTU_02274756	mgtC	Engineered;Bioreactor;Anaerobic;Digestate	North America	97.0561	7.43882e-22	34.0426
IMGVR_UViG_3300009687_000583	vOTU_02275187	mgtC	Engineered;Bioreactor;Anaerobic;Digestate	North America	97.0561	7.72262e-22	34.0426
IMGVR_UViG_3300025861_000580	vOTU_02275187	mgtC	Engineered;Bioreactor;Anaerobic;Digestate	North America	97.0561	7.43882e-22	34.0426
IMGVR_UViG_3300009657_000224	vOTU_02259155	mgtC	Engineered;Bioreactor;Anaerobic;Digestate	North America	93.5893	1.75864e-20	37.0079
IMGVR_UViG_3300009668_000334	vOTU_02263680	mgtC	Engineered;Bioreactor;Anaerobic;Digestate	North America	93.5893	1.75864e-20	37.0079
IMGVR_UViG_3300009682_000764	vOTU_02271172	mgtB	Engineered;Bioreactor;Anaerobic;Digestate	North America	850.121	0	47.9648
IMGVR_UViG_3300032001_000934	vOTU_05732736	mgtB	Environmental;Terrestrial;Soil;Tropical forest	North America	272.322	2.82055e-74	27.4947
IMGVR_UViG_3300009720_000052	vOTU_01057825	mgtB	Engineered;Bioreactor;Anaerobic;Digestate	Asia	293.893	2.36112e-82	28.4953
IMGVR_UViG_3300033075_001613	vOTU_06120261	mgtC	Engineered;Wastewater;Activated Sludge;Unclassified	Asia	97.0561	8.31324e-22	37.9845
IMGVR_UViG_3300027694_000049	vOTU_00004399	spvA/B	Engineered;WWTP;Aerobic digester;Activated sludge	Europe	62.3882	2.82285e-06	27.234
IMGVR_UViG_3300027724_000506	vOTU_01238879	spvA/B	Engineered;WWTP;Aerobic digester;Activated sludge	Europe	64.3142	3.28901e-07	26.2931
IMGVR_UViG_3300003962_000039	vOTU_01078798	mgtC	Engineered;Wastewater;Activated Sludge;Unclassified	Europe	96.6709	1.23364e-21	34.0426
IMGVR_UViG_3300033171_000313	vOTU_06186610	mgtB	Engineered;Bioreactor;Anaerobic;Unclassified	Europe	897.886	0	49.9444
IMGVR_UViG_3300007790_001586	vOTU_00222979	sitC	Environmental;Terrestrial;Soil;Sand	Africa	489.96	1.15801e-173	86.5248
IMGVR_UViG_3300023053_000184	vOTU_00518329	misL	Environmental;Terrestrial;Soil;Unclassified	North America	315.079	1.31036e-87	37.5433
IMGVR_UViG_3300023053_000227	vOTU_00520220	misL	Environmental;Terrestrial;Soil;Unclassified	North America	434.106	1.37284e-131	43.7722
IMGVR_UViG_3300022862_000001	vOTU_00516599	misL	Environmental;Terrestrial;Soil;Unclassified	North America	121.709	1.85056e-24	42.1384
IMGVR_UViG_3300023059_000224	vOTU_04145527	bcfC	Environmental;Terrestrial;Soil;Unclassified	North America	495.352	3.93261e-159	35.9712
IMGVR_UViG_3300037471_001310	vOTU_06856699	iacP	Host-associated;Plants;Roots;Rhizosphere	North America	49.6766	5.20252e-06	33.75
IMGVR_UViG_3300037466_003585	vOTU_06856699	iacP	Host-associated;Plants;Roots;Rhizosphere	North America	49.6766	5.20252e-06	33.75
IMGVR_UViG_3300037312_001429	vOTU_06856699	iacP	Host-associated;Plants;Roots;Rhizosphere	North America	49.6766	5.20252e-06	33.75
IMGVR_UViG_3300037418_003206	vOTU_06856699	iacP	Host-associated;Plants;Roots;Rhizosphere	North America	49.6766	5.20252e-06	33.75
IMGVR_UViG_3300038443_002023	vOTU_06856699	iacP	Host-associated;Plants;Roots;Rhizosphere	North America	49.6766	5.20252e-06	33.75
IMGVR_UViG_3300025242_000030	vOTU_04452237	mgtC	Host-associated;Plants;Roots;Endosphere	North America	112.849	1.73387e-26	40.8284
IMGVR_UViG_3300025299_000079	vOTU_01179355	mgtB	Host-associated;Plants;Roots;Endosphere	North America	288.115	5.2798e-80	28.1659
IMGVR_UViG_3300025273_000082	vOTU_01179355	mgtB	Host-associated;Plants;Roots;Endosphere	North America	279.641	6.06046e-78	29.1349
IMGVR_UViG_3300025297_000064	vOTU_04466882	misL	Host-associated;Plants;Roots;Endosphere	North America	94.3597	4.81524e-16	47.2441
IMGVR_UViG_3300037423_001696	vOTU_06856699	iacP	Engineered;Artificial ecosystem;Plant growth chamber;Soil	North America	49.6766	5.20252e-06	33.75
IMGVR_UViG_3300036805_000371	vOTU_06659572	mgtC	Environmental;Terrestrial;Soil;Temperate forest	North America	143.28	2.40357e-39	47.0238
IMGVR_UViG_3300020156_000361	vOTU_03576213	misL	Environmental;Terrestrial;Soil;Desert	North America	71.2478	9.49729e-10	30
IMGVR_UViG_3300037313_001442	vOTU_06856699	iacP	Engineered;Artificial ecosystem;Plant growth chamber;Soil	North America	49.6766	5.20252e-06	33.75
IMGVR_UViG_3300037467_002418	vOTU_06856699	iacP	Engineered;Artificial ecosystem;Plant growth chamber;Soil	North America	49.6766	5.20252e-06	33.75
IMGVR_UViG_3300037419_001975	vOTU_06856699	iacP	Engineered;Artificial ecosystem;Plant growth chamber;Soil	North America	49.6766	5.20252e-06	33.75
IMGVR_UViG_3300038393_001965	vOTU_06856699	iacP	Engineered;Artificial ecosystem;Plant growth chamber;Soil	North America	49.6766	5.20252e-06	33.75
IMGVR_UViG_3300035667_000099	vOTU_06548700	mgtC	Environmental;Terrestrial;Soil;Temperate forest	North America	154.451	4.62436e-43	40.2715
IMGVR_UViG_3300043831_000076	vOTU_00574210	mgtB	Environmental;Terrestrial;Soil;Unclassified	North America	208.764	3.88502e-52	24.9686
IMGVR_UViG_3300043833_000068	vOTU_00574210	mgtB	Environmental;Terrestrial;Soil;Unclassified	North America	208.764	3.88502e-52	24.9686
IMGVR_UViG_3300012179_000003	vOTU_02649584	iacP	Environmental;Terrestrial;Soil;Floodplain	North America	49.2914	7.71001e-06	29.5775
IMGVR_UViG_3300030988_001048	vOTU_00558682	mgtB	Environmental;Terrestrial;Soil;Floodplain	North America	230.335	2.59671e-60	28.041
IMGVR_UViG_3300019879_000029	vOTU_03413852	iacP	Environmental;Terrestrial;Soil;Riparian zone	North America	51.2174	1.60894e-06	28.9474
IMGVR_UViG_3300042904_000624	vOTU_07470462	sseI	Environmental;Terrestrial;Soil;Agricultural land	North America	105.916	2.00729e-21	25.1889
IMGVR_UViG_3300047569_000083	vOTU_00668905	mgtB	Environmental;Terrestrial;Soil;Unclassified	North America	247.669	1.14407e-65	27.9255
IMGVR_UViG_3300032895_000159	vOTU_06097917	mgtB	Environmental;Terrestrial;Soil;Wetlands	North America	476.093	5.64528e-155	49.8054
IMGVR_UViG_3300031718_000053	vOTU_05568926	mgtC	Environmental;Terrestrial;Soil;Temperate forest	North America	123.635	1.6003e-32	56.7797
IMGVR_UViG_3300022508_000412	vOTU_00482467	mgtB	Environmental;Terrestrial;Soil;Temperate forest	North America	220.705	2.94245e-56	26.9281
IMGVR_UViG_3300022506_000321	vOTU_00480741	mgtB	Environmental;Terrestrial;Soil;Temperate forest	North America	205.297	4.19839e-52	28.49
IMGVR_UViG_3300044908_000098	vOTU_06993743	mgtC	Environmental;Terrestrial;Soil;Temperate forest	North America	125.176	1.14087e-32	55.6522
IMGVR_UViG_3300044653_000240	vOTU_03948665	mgtC	Environmental;Terrestrial;Soil;Temperate forest	North America	125.176	1.14087e-32	55.6522
IMGVR_UViG_3300037840_000620	vOTU_06993743	mgtC	Environmental;Terrestrial;Soil;Temperate forest	North America	125.176	1.14087e-32	55.6522
IMGVR_UViG_3300037248_000318	vOTU_06836000	mgtC	Environmental;Terrestrial;Soil;Temperate forest	North America	104.76	1.02989e-24	59.0909
IMGVR_UViG_3300048920_000392	vOTU_02822946	misL	Host-associated;Plants;Roots;Unclassified	North America	93.2041	4.5459e-18	34.8571
IMGVR_UViG_3300048921_000234	vOTU_02770863	misL	Host-associated;Plants;Roots;Unclassified	North America	495.738	2.06106e-150	69.1358
IMGVR_UViG_3300048921_000351	vOTU_02822946	misL	Host-associated;Plants;Roots;Unclassified	North America	93.2041	4.5459e-18	34.8571
IMGVR_UViG_3300048922_000277	vOTU_08374531	fliC	Host-associated;Plants;Roots;Unclassified	North America	171.4	5.83655e-43	57.5581
IMGVR_UViG_3300048922_000409	vOTU_08374591	misL	Host-associated;Plants;Roots;Unclassified	North America	122.479	8.93006e-25	41.6185
IMGVR_UViG_3300048923_000244	vOTU_00534773	misL	Host-associated;Plants;Roots;Unclassified	North America	132.88	2.04369e-32	46.1039
IMGVR_UViG_3300048923_000154	vOTU_08374877	misL	Host-associated;Plants;Roots;Unclassified	North America	494.197	3.84898e-150	68.4848
IMGVR_UViG_3300048923_000193	vOTU_08374591	misL	Host-associated;Plants;Roots;Unclassified	North America	122.479	7.66007e-25	41.6185
IMGVR_UViG_3300048924_000376	vOTU_08375087	misL	Host-associated;Plants;Roots;Unclassified	North America	107.071	7.47338e-20	36.2745
IMGVR_UViG_3300048919_000503	vOTU_08373535	misL	Host-associated;Plants;Roots;Unclassified	North America	218.779	7.80075e-56	32.4022
IMGVR_UViG_3300048927_000501	vOTU_08376548	mgtC	Host-associated;Plants;Roots;Unclassified	North America	189.889	5.56021e-57	46.0526
IMGVR_UViG_3300048927_000396	vOTU_08376197	mgtC	Host-associated;Plants;Roots;Unclassified	North America	192.586	5.61296e-58	45.0893
IMGVR_UViG_3300048927_000299	vOTU_08376541	misL	Host-associated;Plants;Roots;Unclassified	North America	84.7297	4.77716e-13	25.9912
IMGVR_UViG_3300048927_000454	vOTU_00516599	misL	Host-associated;Plants;Roots;Unclassified	North America	121.709	1.86581e-24	42.1384
IMGVR_UViG_3300048928_000422	vOTU_08376673	fliC	Host-associated;Plants;Roots;Unclassified	North America	183.726	3.11682e-52	72.093
IMGVR_UViG_3300048928_000204	vOTU_08374877	misL	Host-associated;Plants;Roots;Unclassified	North America	494.197	3.84898e-150	68.4848
IMGVR_UViG_3300048925_000169	vOTU_08375525	mgtC	Host-associated;Plants;Roots;Unclassified	North America	191.815	1.02051e-57	45.0893
IMGVR_UViG_3300048925_000149	vOTU_08375619	mgtC	Host-associated;Plants;Roots;Unclassified	North America	191.815	1.02051e-57	45.0893
IMGVR_UViG_3300048925_000206	vOTU_08374877	misL	Host-associated;Plants;Roots;Unclassified	North America	494.197	3.84898e-150	68.4848
IMGVR_UViG_3300048925_000477	vOTU_08375521	sseI	Host-associated;Plants;Roots;Unclassified	North America	97.4413	1.28527e-18	25.5754
IMGVR_UViG_3300048926_000363	vOTU_08376053	mgtC	Host-associated;Plants;Roots;Unclassified	North America	191.815	1.02051e-57	45.0893
IMGVR_UViG_3300048926_000330	vOTU_08374877	misL	Host-associated;Plants;Roots;Unclassified	North America	494.197	3.84898e-150	68.4848
IMGVR_UViG_3300013104_000487	vOTU_02773199	misL	Host-associated;Plants;Roots;Rhizosphere	North America	121.709	1.70111e-24	42.1384
IMGVR_UViG_3300013102_000546	vOTU_02771071	fimA	Host-associated;Plants;Roots;Rhizosphere	North America	251.136	1.81409e-82	68.984
IMGVR_UViG_3300013102_000650	vOTU_02771011	mgtC	Host-associated;Plants;Roots;Rhizosphere	North America	147.902	5.02968e-41	41.3613
IMGVR_UViG_3300013102_000502	vOTU_02770863	misL	Host-associated;Plants;Roots;Rhizosphere	North America	495.738	2.22184e-150	69.1358
IMGVR_UViG_3300013102_000798	vOTU_00534773	misL	Host-associated;Plants;Roots;Rhizosphere	North America	91.6633	2.15089e-18	41.2281
IMGVR_UViG_3300013102_000038	vOTU_00516599	misL	Host-associated;Plants;Roots;Rhizosphere	North America	121.324	2.27228e-24	42.1384
IMGVR_UViG_3300013102_000789	vOTU_08599684	misL	Host-associated;Plants;Roots;Rhizosphere	North America	132.109	8.03027e-28	28.0967
IMGVR_UViG_3300013100_000392	vOTU_02767927	misL	Host-associated;Plants;Roots;Rhizosphere	North America	120.939	6.76127e-25	41.5094
IMGVR_UViG_3300020069_001331	vOTU_00465455	mgtB	Host-associated;Plants;Roots;Rhizosphere	North America	220.32	2.25831e-57	26.3089
IMGVR_UViG_3300009093_000042	vOTU_02007345	iacP	Host-associated;Plants;Roots;Rhizosphere	North America	52.7582	3.06931e-07	31.0811
IMGVR_UViG_3300025913_000020	vOTU_04618197	iacP	Host-associated;Plants;Roots;Rhizosphere	North America	52.7582	2.99915e-07	31.0811
IMGVR_UViG_3300009148_000264	vOTU_02025793	misL	Host-associated;Plants;Roots;Rhizosphere	North America	126.331	1.55978e-27	30.8176
IMGVR_UViG_3300025935_000216	vOTU_02025793	misL	Host-associated;Plants;Roots;Rhizosphere	North America	122.865	1.46742e-25	42.1384
IMGVR_UViG_3300011119_000274	vOTU_02588593	misL	Host-associated;Plants;Roots;Rhizosphere	North America	443.351	9.57108e-135	45.3704
IMGVR_UViG_3300004801_001311	vOTU_00293798	mgtB	Host-associated;Plants;Roots;Unclassified	North America	209.92	7.55983e-53	24.6626
IMGVR_UViG_3300005289_000470	vOTU_01151100	misL	Host-associated;Plants;Roots;Rhizosphere	North America	290.426	8.37145e-83	35.7143
IMGVR_UViG_3300009177_001466	vOTU_02107370	fliC	Host-associated;Plants;Roots;Rhizosphere	North America	168.318	1.43926e-42	54.491
IMGVR_UViG_3300009092_000179	vOTU_00542231	mgtC	Host-associated;Plants;Roots;Rhizosphere	North America	191.815	1.05225e-57	45.0893
IMGVR_UViG_3300009011_000452	vOTU_01975655	misL	Host-associated;Plants;Roots;Rhizosphere	North America	525.783	1.52951e-163	50.9579
IMGVR_UViG_3300048904_000450	vOTU_00534773	misL	Host-associated;Plants;Roots;Rhizoplane	North America	62.7734	8.13974e-09	45.4545
IMGVR_UViG_3300048927_000603	vOTU_04145527	bcfC	Host-associated;Plants;Roots;Unclassified	North America	495.352	3.93261e-159	35.9712
IMGVR_UViG_3300048926_000415	vOTU_08375925	bcfC	Host-associated;Plants;Roots;Unclassified	North America	479.945	2.79876e-153	36.0339
IMGVR_UViG_3300009036_000494	vOTU_01983786	bcfC	Host-associated;Plants;Roots;Rhizosphere	North America	476.093	1.08241e-151	35.4686
IMGVR_UViG_3300048925_000521	vOTU_08375591	bcfC	Host-associated;Plants;Roots;Unclassified	North America	476.093	4.89076e-152	36.0837
IMGVR_UViG_3300048924_000349	vOTU_08375142	bcfC	Host-associated;Plants;Roots;Unclassified	North America	746.503	0	47.093
IMGVR_UViG_3300048921_000601	vOTU_04145527	bcfC	Host-associated;Plants;Roots;Unclassified	North America	493.426	1.99666e-158	35.8513
IMGVR_UViG_3300048920_000622	vOTU_04145527	bcfC	Host-associated;Plants;Roots;Unclassified	North America	493.426	1.99666e-158	35.8513
IMGVR_UViG_3300048919_000543	vOTU_04221377	bcfC	Host-associated;Plants;Roots;Unclassified	North America	149.443	9.31519e-37	40.367
IMGVR_UViG_3300048919_000218	vOTU_08373696	bcfC	Host-associated;Plants;Roots;Unclassified	North America	428.328	4.36331e-133	32.5829
IMGVR_UViG_3300013105_000711	vOTU_02774071	bcfC	Host-associated;Plants;Roots;Rhizosphere	North America	485.337	2.57245e-155	36.4621
IMGVR_UViG_3300025711_000202	vOTU_04552796	bcfC	Host-associated;Plants;Roots;Rhizosphere	North America	147.517	3.01788e-36	43.7186
IMGVR_UViG_3300041405_000357	vOTU_07127370	bcfC	Host-associated;Plants;Roots;Rhizosphere	North America	494.197	1.04027e-158	36.7749
IMGVR_UViG_3300041411_000301	vOTU_07128598	spvC	Host-associated;Plants;Roots;Rhizosphere	North America	224.557	3.95397e-71	61.236
IMGVR_UViG_3300049172_000210	vOTU_08611799	misL	Environmental;Terrestrial;Soil;Unclassified	North America	89.3521	2.4704e-14	29.1878
IMGVR_UViG_3300046463_000739	vOTU_08078848	misL	Host-associated;Plants;Roots;Rhizosphere	North America	113.235	8.89646e-22	25.6186
IMGVR_UViG_3300046457_000231	vOTU_08075918	spvA/B	Host-associated;Plants;Roots;Rhizosphere	North America	62.003	2.60408e-06	30.3797
IMGVR_UViG_3300046491_000273	vOTU_08088831	spvA/B	Host-associated;Plants;Roots;Rhizosphere	North America	62.003	2.60408e-06	30.3797
IMGVR_UViG_3300046512_000272	vOTU_08093560	sseI	Host-associated;Plants;Roots;Rhizosphere	North America	97.4413	1.28527e-18	25.5754
IMGVR_UViG_3300049450_000027	vOTU_06567318	mgtC	Environmental;Terrestrial;Soil;Botanical garden	North America	137.502	1.65575e-37	52.5547
IMGVR_UViG_3300046460_000186	vOTU_08077020	fimA	Host-associated;Plants;Roots;Rhizosphere	North America	228.024	2.17644e-73	68.1319
IMGVR_UViG_3300046460_000395	vOTU_08077267	misL	Host-associated;Plants;Roots;Rhizosphere	North America	228.024	1.23728e-59	30.2932
IMGVR_UViG_3300046694_000540	vOTU_08075918	spvA/B	Host-associated;Plants;Roots;Rhizosphere	North America	62.3882	2.32933e-06	30.3797
IMGVR_UViG_3300046471_000065	vOTU_08084231	misL	Host-associated;Plants;Roots;Rhizosphere	North America	356.295	4.91213e-104	51.2346
IMGVR_UViG_3300046615_000506	vOTU_08075918	spvA/B	Host-associated;Plants;Roots;Rhizosphere	North America	62.3882	2.32933e-06	30.3797
IMGVR_UViG_3300046665_000705	vOTU_08075918	spvA/B	Host-associated;Plants;Roots;Rhizosphere	North America	62.7734	1.14449e-06	30.3797
IMGVR_UViG_3300047320_000367	vOTU_08084173	misL	Host-associated;Plants;Roots;Rhizosphere	North America	356.295	4.91213e-104	51.2346
IMGVR_UViG_3300047445_000369	vOTU_08075918	spvA/B	Host-associated;Plants;Roots;Rhizosphere	North America	62.3882	2.32933e-06	30.3797
IMGVR_UViG_3300047447_000305	vOTU_08075918	spvA/B	Host-associated;Plants;Roots;Rhizosphere	North America	62.3882	2.32933e-06	30.3797
IMGVR_UViG_3300047469_000269	vOTU_08243730	bcfC	Host-associated;Plants;Roots;Rhizosphere	North America	396.356	3.35388e-121	31.9048
IMGVR_UViG_3300013767_000151	vOTU_02823907	bcfC	Engineered;Lab enrichment;Unclassified;Unclassified	North America	67.0106	2.79489e-09	31.7073
IMGVR_UViG_3300050510_000199	vOTU_04802913	mgtB	Host-associated;Plants;Roots;Rhizosphere	North America	850.892	0	50.9392
IMGVR_UViG_3300050515_000213	vOTU_08468929	iacP	Host-associated;Plants;Roots;Rhizosphere	North America	50.447	2.18363e-06	37.6623
IMGVR_UViG_3300027909_000420	vOTU_04802913	mgtB	Environmental;Terrestrial;Soil;Tree plantation	North America	850.892	0	50.9392
IMGVR_UViG_3300050501_000421	vOTU_04802913	mgtB	Environmental;Terrestrial;Soil;Tree plantation	North America	850.892	0	50.9392
IMGVR_UViG_3300009162_000224	vOTU_02082176	iacP	Environmental;Terrestrial;Soil;Tree plantation	North America	51.6026	7.61814e-07	38.961
IMGVR_UViG_3300048856_000102	vOTU_08599577	misL	Engineered;Artificial ecosystem;Soil microcosm;Unclassified	North America	87.0409	8.9876e-14	47.1074
IMGVR_UViG_3300048851_000078	vOTU_08361561	misL	Engineered;Artificial ecosystem;Soil microcosm;Unclassified	North America	106.301	1.24349e-19	26.7241
IMGVR_UViG_3300048679_000055	vOTU_00574210	mgtB	Engineered;Artificial ecosystem;Soil microcosm;Unclassified	North America	208.764	3.88502e-52	24.9686
IMGVR_UViG_3300048680_000037	vOTU_00670099	mgtB	Engineered;Artificial ecosystem;Soil microcosm;Unclassified	North America	217.238	7.37163e-55	25.4068
IMGVR_UViG_3300048677_000040	vOTU_00574210	mgtB	Engineered;Artificial ecosystem;Soil microcosm;Unclassified	North America	208.764	3.88502e-52	24.9686
IMGVR_UViG_3300012840_000025	vOTU_02677345	fliC	Environmental;Terrestrial;Soil;Grasslands	North America	297.745	3.17718e-91	75.5981
IMGVR_UViG_3300050366_000067	vOTU_00677710	mgtB	Environmental;Aquatic;Thermal springs;Runoff channel	North America	265.003	8.77234e-72	26.5403
IMGVR_UViG_3300050390_000087	vOTU_00677710	mgtB	Environmental;Aquatic;Thermal springs;Runoff channel	North America	265.003	1.02648e-71	26.5403
IMGVR_UViG_3300050370_000065	vOTU_00677710	mgtB	Environmental;Aquatic;Thermal springs;Runoff channel	North America	265.003	1.02648e-71	26.5403
IMGVR_UViG_3300018429_000029	vOTU_03369633	misL	Environmental;Terrestrial;Soil;Riparian zone	North America	73.559	5.28484e-10	36.5714
IMGVR_UViG_3300031673_013263	vOTU_05546405	iacP	Environmental;Terrestrial;Soil;Coastal area	Europe	49.6766	4.97643e-06	33.3333
IMGVR_UViG_3300036796_000146	vOTU_06647590	misL	Environmental;Terrestrial;Soil;Temperate forest	Oceania	503.442	5.57521e-155	46.3526
IMGVR_UViG_3300036772_000294	vOTU_06647590	misL	Environmental;Terrestrial;Soil;Temperate forest	Oceania	503.442	5.57521e-155	46.3526
IMGVR_UViG_3300036803_000135	vOTU_06659077	misL	Environmental;Terrestrial;Soil;Temperate forest	Oceania	427.172	3.98978e-124	43.8247
IMGVR_UViG_3300011946_000013	vOTU_02621503	fliC	Engineered;Built environment;City;Subway	North America	283.493	2.57864e-84	81.1429
IMGVR_UViG_3300014064_000012	vOTU_08612624	fimA	Engineered;Built environment;City;Subway	North America	55.8398	1.98371e-06	31.4433
IMGVR_UViG_3300011678_000035	vOTU_02010456	fliC	Engineered;Built environment;City;Subway	North America	270.011	8.96003e-83	74.4681
IMGVR_UViG_3300011919_000059	vOTU_08579563	misL	Engineered;Built environment;City;Subway	North America	952.97	0	85.3047
IMGVR_UViG_3300011651_000023	vOTU_08580404	fliC	Engineered;Built environment;City;Subway	North America	457.218	9.65332e-154	58.2375
IMGVR_UViG_3300011959_000032	vOTU_00241088	fliC	Engineered;Built environment;City;Subway	North America	283.108	3.39279e-84	81.1429
IMGVR_UViG_3300011574_000051	vOTU_02593908	fliC	Engineered;Built environment;City;Subway	North America	283.108	2.69681e-85	80.5714
IMGVR_UViG_3300011536_000016	vOTU_02615432	fliC	Engineered;Built environment;City;Subway	North America	285.419	2.40338e-86	76.1905
IMGVR_UViG_3300011953_000014	vOTU_02620638	fliC	Engineered;Built environment;City;Subway	North America	404.831	2.11192e-133	53.8752
IMGVR_UViG_3300011957_000046	vOTU_08614993	fliC	Engineered;Built environment;City;Subway	North America	184.882	1.0578e-52	72.8682
IMGVR_UViG_3300011966_000074	vOTU_08593108	fliC	Engineered;Built environment;City;Subway	North America	473.781	1.62836e-160	56.5049
IMGVR_UViG_3300011573_000024	vOTU_08614309	fliC	Engineered;Built environment;City;Subway	North America	244.973	3.17971e-76	92.5373
IMGVR_UViG_3300011960_000027	vOTU_02622614	fliC	Engineered;Built environment;City;Subway	North America	283.108	3.39279e-84	81.1429
IMGVR_UViG_3300011871_000029	vOTU_02620274	fliC	Engineered;Built environment;City;Subway	North America	293.893	1.64608e-89	78.1726
IMGVR_UViG_3300011606_000008	vOTU_08611108	fliC	Engineered;Built environment;City;Subway	North America	431.409	1.10908e-143	54.5977
IMGVR_UViG_3300011875_000017	vOTU_02620355	fliC	Engineered;Built environment;City;Subway	North America	286.189	7.15359e-86	76.7196
IMGVR_UViG_3300011547_000022	vOTU_08614220	fliC	Engineered;Built environment;City;Subway	North America	306.22	6.76793e-94	88
IMGVR_UViG_3300011688_000005	vOTU_00516599	misL	Engineered;Built environment;City;Subway	North America	219.935	1.44459e-58	32.7747
IMGVR_UViG_3300013641_000007	vOTU_08614686	fliC	Engineered;Built environment;City;Subway	North America	284.648	6.07845e-86	81.1429
IMGVR_UViG_3300013824_000026	vOTU_08612805	fliC	Engineered;Built environment;City;Subway	North America	253.447	4.99373e-76	43.3708
IMGVR_UViG_3300011638_000028	vOTU_02616520	misL	Engineered;Built environment;City;Subway	North America	224.557	6.57279e-58	31.6239
IMGVR_UViG_3300011865_000031	vOTU_02620124	fliC	Engineered;Built environment;City;Subway	North America	116.701	8.02502e-26	77.0115
IMGVR_UViG_3300014567_000008	vOTU_08592034	mgtB	Engineered;Built environment;City;Subway	North America	1038.87	0	58.1986
IMGVR_UViG_3300013497_000004	vOTU_02822203	mgtB	Engineered;Built environment;City;Subway	North America	256.914	9.19433e-69	27.0781
IMGVR_UViG_3300014687_000016	vOTU_02898253	fliC	Engineered;Built environment;City;Subway	North America	306.22	5.93566e-97	66.6667
IMGVR_UViG_3300014598_000006	vOTU_08592569	fliC	Engineered;Built environment;City;Subway	North America	284.648	6.83349e-86	81.1429
IMGVR_UViG_3300014639_000010	vOTU_02892093	fimA	Engineered;Built environment;City;Subway	North America	73.559	1.93146e-13	34.9315
IMGVR_UViG_3300011920_000106	vOTU_02621504	fliC	Engineered;Built environment;City;Subway	North America	281.567	1.61142e-84	80.5714
IMGVR_UViG_3300014912_000016	vOTU_02619271	fliC	Engineered;Built environment;City;Subway	North America	192.586	3.57648e-53	40.6566
IMGVR_UViG_3300014700_000013	vOTU_00265557	pagC	Engineered;Built environment;City;Subway	North America	103.605	1.47255e-24	37.6289
IMGVR_UViG_3300011583_000026	vOTU_08614362	fliC	Engineered;Built environment;City;Subway	North America	281.567	1.59439e-84	80.5714
IMGVR_UViG_3300011845_000028	vOTU_02619699	spvR	Engineered;Built environment;City;Subway	North America	75.8702	3.0396e-12	37.1622
IMGVR_UViG_3300011856_000014	vOTU_08598528	misL	Engineered;Built environment;City;Subway	North America	222.246	3.91435e-57	32.0583
IMGVR_UViG_3300011663_000018	vOTU_00266013	mgtB	Engineered;Built environment;City;Subway	North America	930.243	0	55.3551
IMGVR_UViG_3300013812_000003	vOTU_02826215	sitC	Engineered;Built environment;City;Subway	North America	112.079	3.83595e-28	83.871
IMGVR_UViG_3300013822_000016	vOTU_05038272	fliC	Engineered;Built environment;City;Subway	North America	281.567	1.61142e-84	80.5714
IMGVR_UViG_3300012631_000034	vOTU_08602308	misL	Engineered;Built environment;City;Subway	North America	507.294	1.52087e-151	49.0809
IMGVR_UViG_3300011475_000007	vOTU_02323688	fliC	Engineered;Built environment;City;Subway	North America	454.521	9.99554e-153	57.8544
IMGVR_UViG_3300011888_000045	vOTU_02620707	sitC	Engineered;Built environment;City;Subway	North America	487.263	1.73641e-172	85.8156
IMGVR_UViG_3300011827_000049	vOTU_08611019	fliC	Engineered;Built environment;City;Subway	North America	285.419	2.40338e-86	76.1905
IMGVR_UViG_3300011885_000044	vOTU_02620638	fliC	Engineered;Built environment;City;Subway	North America	395.971	5.30172e-130	53.4972
IMGVR_UViG_3300011483_000003	vOTU_02615048	misL	Engineered;Built environment;City;Subway	North America	73.559	5.79136e-10	25.814
IMGVR_UViG_3300011531_000028	vOTU_08555414	fliC	Engineered;Built environment;City;Subway	North America	436.417	3.14043e-145	52.8998
IMGVR_UViG_3300011531_000027	vOTU_08614166	fliC	Engineered;Built environment;City;Subway	North America	289.656	1.028e-87	81.7143
IMGVR_UViG_3300011926_000052	vOTU_02621855	fliC	Engineered;Built environment;City;Subway	North America	296.59	2.33024e-91	86.2857
IMGVR_UViG_3300013349_000006	vOTU_02619894	fliC	Engineered;Built environment;City;Subway	North America	283.493	2.57864e-84	81.1429
IMGVR_UViG_3300011886_000034	vOTU_02620679	fliC	Engineered;Built environment;City;Subway	North America	420.239	5.74314e-140	60
IMGVR_UViG_3300011886_000032	vOTU_02620649	fliC	Engineered;Built environment;City;Subway	North America	114.39	2.01267e-24	69.5652
IMGVR_UViG_3300011784_000032	vOTU_02618653	fliC	Engineered;Built environment;City;Subway	North America	430.254	2.19223e-143	52.974
IMGVR_UViG_3300011784_000023	vOTU_02618635	fliC	Engineered;Built environment;City;Subway	North America	272.707	1.8697e-83	76.1111
IMGVR_UViG_3300011232_000057	vOTU_08615270	misL	Engineered;Built environment;City;Subway	North America	489.96	2.32376e-148	68.4848
IMGVR_UViG_3300011232_000056	vOTU_08615270	misL	Engineered;Built environment;City;Subway	North America	489.96	2.32376e-148	68.4848
IMGVR_UViG_3300014067_000005	vOTU_02619184	fimA	Engineered;Built environment;City;Subway	North America	252.677	6.45052e-83	68.6813
IMGVR_UViG_3300011842_000028	vOTU_08611108	fliC	Engineered;Built environment;City;Subway	North America	431.409	1.10908e-143	54.5977
IMGVR_UViG_3300011150_000005	vOTU_02589876	sseI	Engineered;Built environment;City;Subway	North America	61.6178	4.14691e-07	25.8216
IMGVR_UViG_3300011884_000035	vOTU_02620589	fliC	Engineered;Built environment;City;Subway	North America	295.049	2.50162e-90	80.3191
IMGVR_UViG_3300011152_000020	vOTU_08609964	fliC	Engineered;Built environment;City;Subway	North America	260.381	2.99568e-76	90.9091
IMGVR_UViG_3300012243_000002	vOTU_02620589	fliC	Engineered;Built environment;City;Subway	North America	295.049	2.50162e-90	80.3191
IMGVR_UViG_3300011726_000011	vOTU_02617779	fliC	Engineered;Built environment;City;Subway	North America	305.449	7.77759e-93	82.2917
IMGVR_UViG_3300011142_000013	vOTU_02589804	fliC	Engineered;Built environment;City;Subway	North America	283.493	2.55517e-84	81.1429
IMGVR_UViG_3300011142_000020	vOTU_08609915	fliC	Engineered;Built environment;City;Subway	North America	281.952	1.04459e-84	80.5714
IMGVR_UViG_3300011458_000008	vOTU_02658525	fliC	Engineered;Built environment;City;Subway	North America	473.781	1.62836e-160	56.5049
IMGVR_UViG_3300011205_000016	vOTU_02593423	fliC	Engineered;Built environment;City;Subway	North America	315.079	1.14304e-99	65.6827
IMGVR_UViG_3300011660_000005	vOTU_02616855	fliC	Engineered;Built environment;City;Subway	North America	179.489	2.15455e-51	92.7835
IMGVR_UViG_3300011745_000009	vOTU_08597051	fliC	Engineered;Built environment;City;Subway	North America	182.956	1.28036e-52	92.9293
IMGVR_UViG_3300011226_000029	vOTU_02589804	fliC	Engineered;Built environment;City;Subway	North America	283.493	2.60967e-84	81.1429
IMGVR_UViG_3300011203_000010	vOTU_02593411	bcfC	Engineered;Built environment;City;Subway	North America	194.897	4.79578e-52	36.9085
IMGVR_UViG_3300011220_000009	vOTU_02593686	bcfC	Engineered;Built environment;City;Subway	North America	803.127	0	48.7776
IMGVR_UViG_3300011784_000028	vOTU_02618637	bcfC	Engineered;Built environment;City;Subway	North America	400.979	1.28122e-122	32.6923
IMGVR_UViG_3300013818_000010	vOTU_02826232	bcfC	Engineered;Built environment;City;Subway	North America	584.719	0	39.7229
IMGVR_UViG_3300012631_000027	vOTU_02667932	bcfC	Engineered;Built environment;City;Subway	North America	804.668	0	48.8941
IMGVR_UViG_3300014095_000029	vOTU_02838082	bcfC	Engineered;Built environment;City;Subway	North America	80.4925	1.18098e-13	32.9193
IMGVR_UViG_3300014897_000006	vOTU_04667111	bcfC	Engineered;Built environment;City;Subway	North America	249.98	3.30828e-67	27.3038
IMGVR_UViG_3300014294_000028	vOTU_02875631	bcfC	Engineered;Built environment;City;Subway	North America	566.614	0	47.5962
IMGVR_UViG_3300014621_000004	vOTU_08592691	bcfC	Engineered;Built environment;City;Subway	North America	468.389	8.11293e-149	35.3791
IMGVR_UViG_3300014015_000012	vOTU_08590651	bcfC	Engineered;Built environment;City;Subway	North America	486.878	6.77117e-156	34.0376
IMGVR_UViG_3300011966_000056	vOTU_02622828	bcfC	Engineered;Built environment;City;Subway	North America	238.039	6.32738e-68	41.5335
IMGVR_UViG_3300031991_000113	vOTU_08593641	mgtB	Environmental;Terrestrial;Cave;Wall	Europe	571.622	0	38.8439
IMGVR_UViG_3300013126_002689	vOTU_02784142	mgtC	Environmental;Aquatic;Freshwater;Lake	Africa	99.7525	7.5365e-23	42.4779
IMGVR_UViG_3300013126_004755	vOTU_02781929	mgtC	Environmental;Aquatic;Freshwater;Lake	Africa	107.071	9.62861e-26	46.3415
IMGVR_UViG_3300013131_002571	vOTU_02783951	mgtC	Environmental;Aquatic;Freshwater;Lake	Africa	99.7525	7.5365e-23	42.4779
IMGVR_UViG_3300013131_004340	vOTU_02781929	mgtC	Environmental;Aquatic;Freshwater;Lake	Africa	107.071	9.62861e-26	46.3415
IMGVR_UViG_3300014720_004542	vOTU_02783298	mgtC	Environmental;Aquatic;Freshwater;Lake	Africa	93.5893	1.72152e-20	40.3509
IMGVR_UViG_3300014720_002307	vOTU_02783951	mgtC	Environmental;Aquatic;Freshwater;Lake	Africa	99.7525	7.5365e-23	42.4779
IMGVR_UViG_3300013132_003038	vOTU_02783951	mgtC	Environmental;Aquatic;Freshwater;Lake	Africa	99.7525	7.5365e-23	42.4779
IMGVR_UViG_3300013132_005115	vOTU_02781929	mgtC	Environmental;Aquatic;Freshwater;Lake	Africa	107.071	9.62861e-26	46.3415
IMGVR_UViG_3300013132_000117	vOTU_02783298	mgtC	Environmental;Aquatic;Freshwater;Lake	Africa	93.5893	1.72152e-20	40.3509
IMGVR_UViG_3300028109_001232	vOTU_00520038	fliC	Environmental;Aquatic;Marine;Coastal	North America	148.288	2.374e-34	50
IMGVR_UViG_3300027553_000250	vOTU_04675409	araB	Environmental;Aquatic;Marine;Intertidal zone	North America	68.1662	1.19749e-08	23.2941
IMGVR_UViG_3300031851_004062	vOTU_05594482	misL	Environmental;Aquatic;Marine;Coastal	North America	60.8474	4.57886e-06	71.7949
IMGVR_UViG_3300037427_001387	vOTU_05605278	iacP	Environmental;Aquatic;Marine;Coastal	North America	49.2914	5.99944e-06	34.3284
IMGVR_UViG_3300032047_000461	vOTU_05605278	iacP	Environmental;Aquatic;Marine;Intertidal zone	North America	49.2914	5.99944e-06	34.3284
IMGVR_UViG_3300032011_001783	vOTU_05739601	iacP	Environmental;Aquatic;Marine;Intertidal zone	North America	48.521	9.29089e-06	31.9444
IMGVR_UViG_3300032088_001843	vOTU_00027119	misL	Environmental;Aquatic;Marine;Intertidal zone	North America	60.8474	4.57886e-06	71.7949
IMGVR_UViG_3300021087_000159	vOTU_03843807	iacP	Environmental;Aquatic;Marine;Intertidal zone	North America	48.521	9.29089e-06	31.9444
IMGVR_UViG_3300012936_006713	vOTU_02700371	mgtC	Environmental;Aquatic;Marine;Oceanic	South America	100.908	1.37381e-22	44.0945
IMGVR_UViG_3300012954_000456	vOTU_00259914	iacP	Environmental;Aquatic;Marine;Oceanic	South America	48.9062	8.32447e-06	40.3226
IMGVR_UViG_3300022748_000503	vOTU_04102248	fliC	Environmental;Aquatic;Freshwater;Creek	North America	150.984	1.63915e-35	48.8095
IMGVR_UViG_3300047547_000218	vOTU_08260717	iacP	Environmental;Aquatic;Freshwater;River	North America	51.6026	8.08776e-07	31.9444
IMGVR_UViG_3300032318_002176	vOTU_06019840	iacP	Environmental;Aquatic;Freshwater;Lake	North America	51.2174	1.16752e-06	31.5789
IMGVR_UViG_3300037189_019469	vOTU_06019840	iacP	Environmental;Aquatic;Freshwater;Lake	North America	51.2174	1.16752e-06	31.5789
IMGVR_UViG_3300032236_000485	vOTU_05876053	iacP	Environmental;Aquatic;Freshwater;Lake	North America	48.9062	8.58121e-06	32.3944
IMGVR_UViG_3300034198_032743	vOTU_06383581	mgtC	Environmental;Aquatic;Freshwater;Lake	North America	133.265	1.01412e-34	40.5405
IMGVR_UViG_3300034198_023625	vOTU_05940697	mgtC	Environmental;Aquatic;Freshwater;Lake	North America	95.1301	4.0936e-21	42.1053
IMGVR_UViG_3300038602_000018	vOTU_00246529	fimA	Environmental;Aquatic;Freshwater;Unclassified	North America	80.8777	5.59541e-16	33.1522
IMGVR_UViG_3300033571_014707	vOTU_06039494	mgtC	Environmental;Aquatic;Freshwater;Lake	North America	97.8265	3.52432e-22	44.2478
IMGVR_UViG_3300033571_023478	vOTU_05957519	mgtC	Environmental;Aquatic;Freshwater;Lake	North America	97.0561	9.60654e-22	43.2432
IMGVR_UViG_3300033571_016018	vOTU_06233905	mgtC	Environmental;Aquatic;Freshwater;Lake	North America	97.8265	5.34399e-22	35.2113
IMGVR_UViG_3300014203_002962	vOTU_02847763	mgtB	Environmental;Aquatic;Deep subsurface;Groundwater	North America	870.537	0	47.1239
IMGVR_UViG_3300025311_000320	vOTU_04469049	spvA/B	Environmental;Aquatic;Deep subsurface;Groundwater	North America	299.286	7.68184e-90	49.2537
IMGVR_UViG_3300009514_001421	vOTU_08616667	iacP	Environmental;Aquatic;Unclassified;Unclassified	North America	50.0618	2.8934e-06	29.3333
IMGVR_UViG_3300023179_009250	vOTU_04173656	mgtC	Environmental;Aquatic;Freshwater;Lake	North America	119.013	1.83664e-29	44.0789
IMGVR_UViG_3300023179_008058	vOTU_04175589	mgtC	Environmental;Aquatic;Freshwater;Lake	North America	110.538	4.40718e-27	44.8819
IMGVR_UViG_3300005326_000309	vOTU_01153862	iacP	Environmental;Aquatic;Deep subsurface;Groundwater	North America	52.373	3.8113e-07	38.8889
IMGVR_UViG_3300046820_003339	vOTU_08158155	mgtC	Environmental;Aquatic;Freshwater;River	North America	117.857	4.27229e-29	46.4789
IMGVR_UViG_3300037882_001105	vOTU_07006988	iacP	Environmental;Aquatic;Freshwater;Creek	North America	55.4546	2.48113e-08	34.2466
IMGVR_UViG_3300007516_002033	vOTU_01687354	iacP	Environmental;Aquatic;Freshwater;Ice	Antarctic Ocean	48.9062	7.35835e-06	38.1579
IMGVR_UViG_3300027976_001381	vOTU_01687354	iacP	Environmental;Aquatic;Freshwater;Ice	Antarctic Ocean	48.9062	7.19347e-06	38.1579
IMGVR_UViG_3300007722_001804	vOTU_01687354	iacP	Environmental;Aquatic;Freshwater;Ice	Antarctic Ocean	48.9062	7.35835e-06	38.1579
IMGVR_UViG_3300032462_001379	vOTU_01687354	iacP	Environmental;Aquatic;Freshwater;Ice	Antarctic Ocean	48.9062	7.19347e-06	38.1579
IMGVR_UViG_3300007523_001314	vOTU_01687354	iacP	Environmental;Aquatic;Freshwater;Ice	Antarctic Ocean	48.9062	7.35835e-06	38.1579
IMGVR_UViG_3300015360_003316	vOTU_08607228	mgtC	Environmental;Aquatic;Freshwater;Lake	Antarctic Ocean	107.842	5.89745e-26	38.8158
IMGVR_UViG_3300029821_000106	vOTU_05161774	sseI	Environmental;Aquatic;Freshwater;Groundwater	Asia	60.077	3.33679e-06	22.5904
IMGVR_UViG_3300016675_000586	vOTU_02996872	fliC	Environmental;Aquatic;Freshwater;Unclassified	Asia	147.132	3.8241e-37	48.538
IMGVR_UViG_3300031519_009481	vOTU_05458017	misL	Environmental;Aquatic;Marine;Coastal	North America	75.0998	3.38403e-11	45.5882
IMGVR_UViG_3300035698_026036	vOTU_06582322	araB	Environmental;Aquatic;Non-marine Saline and Alkaline;Saline	Antarctic Ocean	358.221	5.55715e-117	55.1839
IMGVR_UViG_3300017917_001671	vOTU_03247364	iacP	Environmental;Aquatic;Freshwater;Lake	North America	50.0618	2.68146e-06	33.7662
IMGVR_UViG_3300032217_001318	vOTU_05843709	misL	Environmental;Aquatic;Freshwater;Lake	North America	64.6994	4.37878e-07	65.5172
IMGVR_UViG_3300032282_005473	vOTU_05940697	mgtC	Environmental;Aquatic;Freshwater;Lake	North America	95.1301	4.0936e-21	42.1053
IMGVR_UViG_3300035158_001236	vOTU_06459236	spvA/B	Environmental;Aquatic;Non-marine Saline and Alkaline;Hypersaline	Oceania	212.616	2.13159e-56	33.8462
IMGVR_UViG_3300021070_000146	vOTU_03837274	sitC	Environmental;Aquatic;Freshwater;Lake	North America	118.627	5.55119e-28	31.8519
IMGVR_UViG_3300021079_000711	vOTU_03837274	sitC	Environmental;Aquatic;Freshwater;Lake	North America	118.627	5.55119e-28	31.8519
IMGVR_UViG_3300012760_000629	vOTU_00394707	mgtB	Environmental;Aquatic;Freshwater;Lake	North America	214.542	5.75e-55	28.2828
IMGVR_UViG_3300027749_004702	vOTU_02040328	mgtC	Environmental;Aquatic;Freshwater;Lake	North America	97.4413	7.04992e-22	35.2113
IMGVR_UViG_3300027749_003707	vOTU_04719662	misL	Environmental;Aquatic;Freshwater;Lake	North America	68.5514	2.39408e-08	72.7273
IMGVR_UViG_3300010157_003642	vOTU_02040328	mgtC	Environmental;Aquatic;Freshwater;Lake	North America	97.0561	8.40227e-22	35.2113
IMGVR_UViG_3300028392_000072	vOTU_02040328	mgtC	Environmental;Aquatic;Freshwater;Lake	North America	97.4413	7.04992e-22	35.2113
IMGVR_UViG_3300031758_009234	vOTU_01850262	mgtC	Environmental;Aquatic;Freshwater;Lake	North America	94.3597	7.87794e-21	42.8571
IMGVR_UViG_3300032050_012562	vOTU_01839924	mgtC	Environmental;Aquatic;Freshwater;Lake	North America	94.3597	7.87794e-21	42.8571
IMGVR_UViG_3300032092_004654	vOTU_05796696	mgtC	Environmental;Aquatic;Freshwater;Lake	North America	103.605	3.32075e-24	41.4634
IMGVR_UViG_3300008120_009089	vOTU_01839924	mgtC	Environmental;Aquatic;Freshwater;Lake	North America	94.3597	8.08846e-21	42.8571
IMGVR_UViG_3300008117_006871	vOTU_01850262	mgtC	Environmental;Aquatic;Freshwater;Lake	North America	94.3597	8.08846e-21	42.8571
IMGVR_UViG_3300021575_000183	vOTU_01850262	mgtC	Environmental;Aquatic;Freshwater;Lake	North America	94.3597	7.87794e-21	42.8571
IMGVR_UViG_3300008116_007128	vOTU_01839924	mgtC	Environmental;Aquatic;Freshwater;Lake	North America	94.3597	8.08846e-21	42.8571
IMGVR_UViG_3300008114_000003	vOTU_01839924	mgtC	Environmental;Aquatic;Freshwater;Lake	North America	94.3597	8.08846e-21	42.8571
IMGVR_UViG_3300008119_001372	vOTU_01850779	fliC	Environmental;Aquatic;Freshwater;Lake	North America	98.2117	7.07055e-18	55.1724
IMGVR_UViG_3300042691_052904	vOTU_07387541	mgtC	Environmental;Aquatic;Freshwater;Lake	North America	94.3597	8.99667e-21	40.1639
IMGVR_UViG_3300042691_041718	vOTU_01837721	mgtC	Environmental;Aquatic;Freshwater;Lake	North America	94.3597	7.87794e-21	42.8571
IMGVR_UViG_3300020205_004082	vOTU_03640639	mgtC	Environmental;Aquatic;Freshwater;Lake	Europe	97.8265	4.27236e-22	36.6906
IMGVR_UViG_3300020159_004105	vOTU_03577469	mgtC	Environmental;Aquatic;Freshwater;Lake	Europe	102.449	6.50419e-24	38.2979
IMGVR_UViG_3300020159_002412	vOTU_03580889	mgtC	Environmental;Aquatic;Freshwater;Lake	Europe	99.7525	7.02786e-23	44.2478
IMGVR_UViG_3300020162_001315	vOTU_03587632	iacP	Environmental;Aquatic;Freshwater;Lake	Europe	48.9062	9.37319e-06	26.9231
IMGVR_UViG_3300014050_000274	vOTU_02833353	misL	Environmental;Aquatic;Freshwater;Lake	North America	62.3882	4.95766e-06	61.2245
IMGVR_UViG_3300046000_007362	vOTU_00998383	iacP	Environmental;Aquatic;Freshwater;Lake	North America	50.447	2.18825e-06	26.9231
IMGVR_UViG_3300046010_015649	vOTU_08032351	mgtC	Environmental;Aquatic;Freshwater;Lake	North America	95.1301	5.53399e-21	41.5929
IMGVR_UViG_3300042567_001167	vOTU_07249309	iacP	Environmental;Aquatic;Freshwater;Lake	North America	50.447	2.18825e-06	26.9231
IMGVR_UViG_3300034082_003116	vOTU_06314043	mgtC	Environmental;Aquatic;Freshwater;Lake	North America	96.6709	1.35011e-21	34.507
IMGVR_UViG_3300034168_001723	vOTU_06375649	mgtC	Environmental;Aquatic;Freshwater;Lake	North America	96.6709	1.35011e-21	34.507
IMGVR_UViG_3300034093_005741	vOTU_06319118	mgtC	Environmental;Aquatic;Freshwater;Lake	North America	96.6709	1.35011e-21	34.507
IMGVR_UViG_3300035666_000200	vOTU_06543317	spvA/B	Environmental;Aquatic;Freshwater;Lake	North America	94.3597	4.0141e-18	32.7354
IMGVR_UViG_3300042562_002309	vOTU_07369536	mgtC	Environmental;Aquatic;Freshwater;Lake	North America	95.1301	4.9267e-21	37.9032
IMGVR_UViG_3300042319_003474	vOTU_06375649	mgtC	Environmental;Aquatic;Freshwater;Lake	North America	96.6709	1.35011e-21	34.507
IMGVR_UViG_3300042289_001536	vOTU_06942867	spvA/B	Environmental;Aquatic;Freshwater;Lake	North America	69.707	1.43267e-08	24.2958
IMGVR_UViG_3300034071_002963	vOTU_06303546	misL	Environmental;Aquatic;Freshwater;Lake	North America	68.1662	1.45888e-08	54.8387
IMGVR_UViG_3300042563_004339	vOTU_07371523	mgtC	Environmental;Aquatic;Freshwater;Lake	North America	97.4413	6.20377e-22	35.2113
IMGVR_UViG_3300042863_001402	vOTU_07249710	iacP	Environmental;Aquatic;Freshwater;Lake	North America	48.9062	9.37319e-06	26.9231
IMGVR_UViG_3300002835_001467	vOTU_00998383	iacP	Environmental;Aquatic;Freshwater;Lake	North America	50.447	2.23849e-06	26.9231
IMGVR_UViG_3300020527_000550	vOTU_03789056	iacP	Environmental;Aquatic;Freshwater;Lake	North America	50.447	2.18825e-06	26.9231
IMGVR_UViG_3300002408_002908	vOTU_00952107	iacP	Environmental;Aquatic;Freshwater;Lentic	North America	50.447	2.23849e-06	26.9231
IMGVR_UViG_3300042446_002798	vOTU_07146497	iacP	Environmental;Aquatic;Freshwater;Lake	North America	48.9062	9.37319e-06	26.9231
IMGVR_UViG_3300042888_001216	vOTU_00998383	iacP	Environmental;Aquatic;Freshwater;Lake	North America	50.447	2.18825e-06	26.9231
IMGVR_UViG_3300044547_001599	vOTU_03789056	iacP	Environmental;Aquatic;Freshwater;Lake	North America	50.447	2.18825e-06	26.9231
IMGVR_UViG_3300044731_001524	vOTU_07245069	mgtC	Environmental;Aquatic;Freshwater;Lake	North America	99.3673	1.04347e-22	44.2478
IMGVR_UViG_3300044638_004606	vOTU_00998383	iacP	Environmental;Aquatic;Freshwater;Lake	North America	50.447	2.18825e-06	26.9231
IMGVR_UViG_3300042898_004647	vOTU_07462336	iacP	Environmental;Aquatic;Freshwater;Lake	North America	49.6766	3.96515e-06	27.5
IMGVR_UViG_3300043803_002470	vOTU_07604221	spvA/B	Environmental;Aquatic;Freshwater;Lake	North America	69.707	1.44135e-08	24.2958
IMGVR_UViG_3300042870_001869	vOTU_03789056	iacP	Environmental;Aquatic;Freshwater;Lake	North America	50.447	2.18825e-06	26.9231
IMGVR_UViG_3300042890_003940	vOTU_02544569	mgtC	Environmental;Aquatic;Freshwater;Lake	North America	98.2117	3.56428e-22	36.6906
IMGVR_UViG_3300042391_000862	vOTU_07249423	mgtC	Environmental;Aquatic;Freshwater;Lake	North America	99.7525	7.02786e-23	44.2478
IMGVR_UViG_3300042342_002143	vOTU_07215216	misL	Environmental;Aquatic;Freshwater;Lake	North America	70.8626	2.13513e-09	50
IMGVR_UViG_3300042334_002769	vOTU_06375649	mgtC	Environmental;Aquatic;Freshwater;Lake	North America	96.6709	1.35011e-21	34.507
IMGVR_UViG_3300044675_006456	vOTU_00952107	iacP	Environmental;Aquatic;Freshwater;Lake	North America	50.447	2.18825e-06	26.9231
IMGVR_UViG_3300042894_004938	vOTU_07462336	iacP	Environmental;Aquatic;Freshwater;Lake	North America	49.6766	3.96515e-06	27.5
IMGVR_UViG_3300042894_007174	vOTU_06366569	mgtC	Environmental;Aquatic;Freshwater;Lake	North America	98.2117	3.56428e-22	36.6906
IMGVR_UViG_3300045131_001361	vOTU_07859541	mgtC	Environmental;Aquatic;Freshwater;Lake	North America	113.235	2.1112e-28	46.6667
IMGVR_UViG_3300022173_000104	vOTU_04028848	iacP	Environmental;Aquatic;Freshwater;Lake	North America	49.6766	4.47688e-06	36.6197
IMGVR_UViG_3300004797_000646	vOTU_00284125	fliC	Environmental;Aquatic;Freshwater;Lake	North America	148.673	2.29105e-34	46.3855
IMGVR_UViG_3300004767_000233	vOTU_00284125	fliC	Environmental;Aquatic;Freshwater;Lake	North America	150.984	3.63289e-35	47.3054
IMGVR_UViG_3300027756_002329	vOTU_00284125	fliC	Environmental;Aquatic;Freshwater;Lake	North America	150.984	3.63179e-35	47.3054
IMGVR_UViG_3300005662_004051	vOTU_01247530	iacP	Environmental;Aquatic;Freshwater;Lake	North America	49.2914	5.13613e-06	32.8767
IMGVR_UViG_3300012754_000327	vOTU_00393902	fliC	Environmental;Aquatic;Freshwater;Lake	North America	97.4413	1.34918e-17	52.8736
IMGVR_UViG_3300012774_000375	vOTU_00394105	fliC	Environmental;Aquatic;Freshwater;Lake	North America	159.458	5.14248e-38	46.2366
IMGVR_UViG_3300012758_000348	vOTU_00394105	fliC	Environmental;Aquatic;Freshwater;Lake	North America	159.073	6.87422e-38	38.7681
IMGVR_UViG_3300012770_000626	vOTU_00395337	fliC	Environmental;Aquatic;Freshwater;Lake	North America	150.984	1.56297e-35	50
IMGVR_UViG_3300012777_000588	vOTU_00395337	fliC	Environmental;Aquatic;Freshwater;Lake	North America	153.295	3.13376e-36	50.5952
IMGVR_UViG_3300009183_006168	vOTU_02063767	mgtC	Environmental;Aquatic;Freshwater;Lake	North America	96.6709	1.52543e-21	35.2113
IMGVR_UViG_3300009183_008896	vOTU_08577282	sseI	Environmental;Aquatic;Freshwater;Lake	North America	67.0106	2.78327e-08	26.3566
IMGVR_UViG_3300027759_005634	vOTU_02063767	mgtC	Environmental;Aquatic;Freshwater;Lake	North America	96.6709	1.48591e-21	35.2113
IMGVR_UViG_3300027759_006493	vOTU_08577282	sseI	Environmental;Aquatic;Freshwater;Lake	North America	67.0106	2.77908e-08	26.3566
IMGVR_UViG_3300009158_003987	vOTU_02063767	mgtC	Environmental;Aquatic;Freshwater;Lake	North America	96.6709	1.52543e-21	35.2113
IMGVR_UViG_3300027733_002778	vOTU_02063767	mgtC	Environmental;Aquatic;Freshwater;Lake	North America	96.6709	1.45346e-21	35.2113
IMGVR_UViG_3300009159_009012	vOTU_08577282	sseI	Environmental;Aquatic;Freshwater;Lake	North America	67.0106	2.73428e-08	27.3438
IMGVR_UViG_3300020048_000624	vOTU_03521942	mgtC	Environmental;Aquatic;Freshwater;Lake	North America	113.235	2.1112e-28	46.6667
IMGVR_UViG_3300020048_000037	vOTU_03521660	mgtC	Environmental;Aquatic;Freshwater;Lake	North America	111.309	1.26145e-27	46.4567
IMGVR_UViG_3300020048_000016	vOTU_03521167	mgtC	Environmental;Aquatic;Freshwater;Lake	North America	93.5893	1.7102e-20	40.1709
IMGVR_UViG_3300045417_000367	vOTU_07659684	mgtB	Environmental;Aquatic;Freshwater;Lake	Asia	240.736	4.81901e-63	25.6757
IMGVR_UViG_3300043827_000395	vOTU_07605974	mgtB	Environmental;Aquatic;Freshwater;Lake	Asia	240.736	4.81901e-63	25.6757
IMGVR_UViG_3300044293_000485	vOTU_07659684	mgtB	Environmental;Aquatic;Freshwater;Lake	Asia	240.736	4.81901e-63	25.6757
IMGVR_UViG_3300045431_000390	vOTU_07659684	mgtB	Environmental;Aquatic;Freshwater;Lake	Asia	240.736	4.81901e-63	25.6757
IMGVR_UViG_3300032731_000255	vOTU_06083996	iacP	Environmental;Aquatic;Freshwater;Lake	North America	51.9878	1.08097e-06	33.7838
IMGVR_UViG_3300033473_000255	vOTU_06083996	iacP	Environmental;Aquatic;Freshwater;Lake	North America	51.9878	1.08097e-06	33.7838
IMGVR_UViG_3300032288_006144	vOTU_05957519	mgtC	Environmental;Aquatic;Freshwater;Lake	North America	97.0561	9.60654e-22	43.2432
IMGVR_UViG_3300032288_004964	vOTU_05959213	mgtC	Environmental;Aquatic;Freshwater;Lake	North America	97.8265	5.34399e-22	35.2113
IMGVR_UViG_3300032326_001736	vOTU_06039494	mgtC	Environmental;Aquatic;Freshwater;Lake	North America	97.8265	3.52432e-22	44.2478
IMGVR_UViG_3300010885_074427	vOTU_02544569	mgtC	Environmental;Aquatic;Freshwater;Lake	North America	98.2117	3.65981e-22	36.6906
IMGVR_UViG_3300010885_091186	vOTU_08577282	sseI	Environmental;Aquatic;Freshwater;Lake	North America	67.0106	2.78327e-08	26.3566
IMGVR_UViG_3300012713_000116	vOTU_00391504	fliC	Environmental;Aquatic;Freshwater;Lake	North America	148.288	1.33611e-34	48.8095
IMGVR_UViG_3300013309_000076	vOTU_00404476	fliC	Environmental;Aquatic;Freshwater;Lake	North America	148.673	1.0273e-34	48.8095
IMGVR_UViG_3300016693_000116	vOTU_00404476	fliC	Environmental;Aquatic;Freshwater;Lake	North America	150.214	3.14582e-35	48.8095
IMGVR_UViG_3300012732_000168	vOTU_00391504	fliC	Environmental;Aquatic;Freshwater;Lake	North America	147.902	1.83404e-34	48.8095
IMGVR_UViG_3300021091_002412	vOTU_03847003	iacP	Environmental;Aquatic;Freshwater;Lake	Africa	53.5286	2.08212e-07	32
IMGVR_UViG_3300021133_000934	vOTU_03853090	mgtC	Environmental;Aquatic;Freshwater;Lake	North America	97.0561	9.25291e-22	35.7143
IMGVR_UViG_3300020731_000918	vOTU_03857977	mgtC	Environmental;Aquatic;Freshwater;Lake	North America	94.7449	7.03375e-21	41.2281
IMGVR_UViG_3300021142_002273	vOTU_00761375	mgtC	Environmental;Aquatic;Freshwater;Lake	North America	94.7449	7.03375e-21	41.2281
IMGVR_UViG_3300000439_002906	vOTU_00761375	mgtC	Environmental;Aquatic;Freshwater;Lake	North America	94.7449	7.21994e-21	41.2281
IMGVR_UViG_3300000553_004124	vOTU_00767357	mgtC	Environmental;Aquatic;Freshwater;Lake	North America	97.0561	9.50013e-22	35.7143
IMGVR_UViG_3300021378_001697	vOTU_03907515	iacP	Environmental;Aquatic;Marine;Coastal	North America	50.0618	2.32719e-06	34.3284
IMGVR_UViG_3300021375_000283	vOTU_03722285	iacP	Environmental;Aquatic;Marine;Coastal	North America	50.0618	2.32719e-06	34.3284
IMGVR_UViG_3300021425_003597	vOTU_03217187	iacP	Environmental;Aquatic;Marine;Coastal	North America	51.2174	1.06298e-06	35.2113
IMGVR_UViG_3300021364_000049	vOTU_03217187	iacP	Environmental;Aquatic;Marine;Coastal	North America	51.2174	1.06298e-06	35.2113
IMGVR_UViG_3300007338_000120	vOTU_00303660	fliC	Environmental;Aquatic;Marine;Oceanic	North America	154.836	1.15504e-39	43.9791
IMGVR_UViG_3300006391_000125	vOTU_00303660	fliC	Environmental;Aquatic;Marine;Oceanic	North America	154.836	1.2471e-39	43.9791
IMGVR_UViG_3300011325_000077	vOTU_00374398	iacP	Environmental;Aquatic;Marine;Oceanic	North America	50.8322	1.4692e-06	36.7647
IMGVR_UViG_3300007325_000021	vOTU_00319374	fliC	Environmental;Aquatic;Marine;Oceanic	North America	192.2	4.12847e-49	61.8182
IMGVR_UViG_3300028045_002237	vOTU_04845328	mgtC	Environmental;Aquatic;Marine;Inlet	North America	112.849	5.14798e-27	49.6296
IMGVR_UViG_3300023109_000304	vOTU_01325195	iacP	Environmental;Aquatic;Marine;Inlet	North America	51.2174	9.74401e-07	34.7222
IMGVR_UViG_3300024259_002152	vOTU_04133285	iacP	Environmental;Aquatic;Marine;Inlet	North America	56.225	1.39494e-08	39.2405
IMGVR_UViG_3300024062_000790	vOTU_04250857	misL	Environmental;Aquatic;Marine;Strait	North America	77.0258	1.31745e-10	71.4286
IMGVR_UViG_3300024059_000033	vOTU_04249690	misL	Environmental;Aquatic;Marine;Strait	North America	74.7146	5.74198e-10	71.4286
IMGVR_UViG_3300038724_000006	vOTU_07066956	fliC	Environmental;Aquatic;Marine;Unclassified	North America	186.037	5.19029e-47	59.3939
IMGVR_UViG_3300028194_000943	vOTU_04856277	misL	Environmental;Aquatic;Marine;Oceanic	North America	70.8626	5.77663e-11	61.5385
IMGVR_UViG_3300031701_000171	vOTU_05558478	iacP	Environmental;Aquatic;Marine;Oceanic	North America	49.2914	5.53639e-06	37.2881
IMGVR_UViG_3300031701_000039	vOTU_04761407	iacP	Environmental;Aquatic;Marine;Oceanic	North America	49.2914	4.32826e-06	31.8841
IMGVR_UViG_3300031606_000096	vOTU_02159394	iacP	Environmental;Aquatic;Marine;Oceanic	North America	49.2914	4.32826e-06	31.8841
IMGVR_UViG_3300017746_005595	vOTU_03105824	mgtC	Environmental;Aquatic;Marine;Strait	North America	98.5969	1.07429e-21	43.3071
IMGVR_UViG_3300017746_005466	vOTU_03104950	mgtC	Environmental;Aquatic;Marine;Strait	North America	99.3673	4.98033e-22	42.1488
IMGVR_UViG_3300017748_005125	vOTU_03096488	mgtC	Environmental;Aquatic;Marine;Strait	North America	103.219	1.72617e-23	42.9688
IMGVR_UViG_3300017776_005763	vOTU_03105824	mgtC	Environmental;Aquatic;Marine;Strait	North America	98.5969	1.07429e-21	43.3071
IMGVR_UViG_3300017779_006577	vOTU_03105824	mgtC	Environmental;Aquatic;Marine;Strait	North America	98.5969	1.07429e-21	43.3071
IMGVR_UViG_3300017779_005826	vOTU_03104950	mgtC	Environmental;Aquatic;Marine;Strait	North America	99.3673	4.98033e-22	42.1488
IMGVR_UViG_3300017725_003171	vOTU_03064430	mgtC	Environmental;Aquatic;Marine;Strait	North America	103.219	1.72617e-23	42.9688
IMGVR_UViG_3300017750_004053	vOTU_03105824	mgtC	Environmental;Aquatic;Marine;Strait	North America	98.5969	1.07429e-21	43.3071
IMGVR_UViG_3300017750_004193	vOTU_03104950	mgtC	Environmental;Aquatic;Marine;Strait	North America	99.3673	4.98033e-22	42.1488
IMGVR_UViG_3300017753_003313	vOTU_03105824	mgtC	Environmental;Aquatic;Marine;Strait	North America	98.5969	1.07429e-21	43.3071
IMGVR_UViG_3300017753_003847	vOTU_03096488	mgtC	Environmental;Aquatic;Marine;Strait	North America	99.3673	4.98033e-22	42.1488
IMGVR_UViG_3300017760_003428	vOTU_03104950	mgtC	Environmental;Aquatic;Marine;Strait	North America	99.3673	4.98033e-22	42.1488
IMGVR_UViG_3300017763_005931	vOTU_03073121	mgtC	Environmental;Aquatic;Marine;Strait	North America	99.3673	4.98033e-22	42.1488
IMGVR_UViG_3300017714_004350	vOTU_03041307	mgtC	Environmental;Aquatic;Marine;Strait	North America	99.3673	4.98033e-22	42.1488
IMGVR_UViG_3300017759_003764	vOTU_03081919	mgtC	Environmental;Aquatic;Marine;Strait	North America	98.2117	1.13914e-21	34.9398
IMGVR_UViG_3300017732_002833	vOTU_03081919	mgtC	Environmental;Aquatic;Marine;Strait	North America	98.2117	1.13914e-21	34.9398
IMGVR_UViG_3300017730_003745	vOTU_03076884	mgtC	Environmental;Aquatic;Marine;Strait	North America	103.99	9.24264e-24	45.6693
IMGVR_UViG_3300017730_003861	vOTU_03105824	mgtC	Environmental;Aquatic;Marine;Strait	North America	98.5969	1.13245e-21	43.3071
IMGVR_UViG_3300017728_004155	vOTU_03073121	mgtC	Environmental;Aquatic;Marine;Strait	North America	99.3673	4.98033e-22	42.1488
IMGVR_UViG_3300017741_003350	vOTU_03096488	mgtC	Environmental;Aquatic;Marine;Strait	North America	103.219	1.72617e-23	42.9688
IMGVR_UViG_3300017745_002542	vOTU_03104950	mgtC	Environmental;Aquatic;Marine;Strait	North America	103.219	1.72617e-23	42.9688
IMGVR_UViG_3300017720_003080	vOTU_03041307	mgtC	Environmental;Aquatic;Marine;Strait	North America	99.3673	4.98033e-22	42.1488
IMGVR_UViG_3300017764_004486	vOTU_03096488	mgtC	Environmental;Aquatic;Marine;Strait	North America	99.3673	4.98033e-22	42.1488
IMGVR_UViG_3300017764_004796	vOTU_03105824	mgtC	Environmental;Aquatic;Marine;Strait	North America	98.5969	1.07429e-21	43.3071
IMGVR_UViG_3300046167_000977	vOTU_08064905	spvA/B	Environmental;Aquatic;Marine;Coastal	North America	61.2326	5.86575e-06	24.6862
IMGVR_UViG_3300047354_001583	vOTU_08064905	spvA/B	Environmental;Aquatic;Marine;Coastal	North America	61.2326	6.44304e-06	24.6862
IMGVR_UViG_3300046743_000442	vOTU_08064905	spvA/B	Environmental;Aquatic;Marine;Coastal	North America	61.2326	5.86575e-06	24.6862
IMGVR_UViG_3300046387_001282	vOTU_08067203	fliC	Environmental;Aquatic;Marine;Coastal	North America	161.77	4.29012e-39	51.4793
IMGVR_UViG_3300046371_000755	vOTU_08064905	spvA/B	Environmental;Aquatic;Marine;Coastal	North America	61.2326	5.67997e-06	24.6862
IMGVR_UViG_3300046425_000788	vOTU_08064905	spvA/B	Environmental;Aquatic;Marine;Coastal	North America	60.8474	7.40868e-06	24.6862
IMGVR_UViG_3300046744_000540	vOTU_08064905	spvA/B	Environmental;Aquatic;Marine;Coastal	North America	60.8474	7.40868e-06	24.6862
IMGVR_UViG_3300046734_001203	vOTU_08064905	spvA/B	Environmental;Aquatic;Marine;Coastal	North America	60.8474	7.40868e-06	24.6862
IMGVR_UViG_3300047352_000786	vOTU_08064905	spvA/B	Environmental;Aquatic;Marine;Coastal	North America	60.4622	7.86095e-06	24.6862
IMGVR_UViG_3300048006_000539	vOTU_08064905	spvA/B	Environmental;Aquatic;Marine;Coastal	North America	60.8474	7.40868e-06	24.6862
IMGVR_UViG_3300046389_000728	vOTU_08064905	spvA/B	Environmental;Aquatic;Marine;Coastal	North America	60.8474	7.52949e-06	24.6862
IMGVR_UViG_3300009106_000581	vOTU_01758134	spvA/B	Environmental;Aquatic;Marine;Coastal	South America	70.8626	5.92195e-09	27.1845
IMGVR_UViG_3300009107_000475	vOTU_01758134	spvA/B	Environmental;Aquatic;Marine;Coastal	South America	70.8626	5.92195e-09	27.1845
IMGVR_UViG_3300008627_001018	vOTU_01758134	spvA/B	Environmental;Aquatic;Marine;Coastal	South America	70.8626	5.92195e-09	27.1845
IMGVR_UViG_3300007759_000626	vOTU_01758134	spvA/B	Environmental;Aquatic;Marine;Coastal	South America	70.8626	5.92195e-09	27.1845
IMGVR_UViG_3300007765_000841	vOTU_01758134	spvA/B	Environmental;Aquatic;Marine;Coastal	South America	70.8626	5.92195e-09	27.1845
IMGVR_UViG_3300008625_001175	vOTU_01758134	spvA/B	Environmental;Aquatic;Marine;Coastal	South America	70.8626	5.92195e-09	27.1845
IMGVR_UViG_3300007755_000534	vOTU_01758134	spvA/B	Environmental;Aquatic;Marine;Coastal	South America	70.8626	5.92195e-09	27.1845
IMGVR_UViG_3300031658_002814	vOTU_05415690	iacP	Environmental;Aquatic;Marine;Unclassified	Antarctic Ocean	51.6026	7.00048e-07	35.7143
IMGVR_UViG_3300027714_002966	vOTU_04702399	iacP	Environmental;Aquatic;Marine;Coastal	Antarctic Ocean	50.0618	3.56051e-06	33.3333
IMGVR_UViG_3300027771_000215	vOTU_01390768	iacP	Environmental;Aquatic;Marine;Coastal	Antarctic Ocean	50.0618	3.56051e-06	33.3333
IMGVR_UViG_3300006947_002489	vOTU_01394795	iacP	Environmental;Aquatic;Marine;Coastal	Antarctic Ocean	51.6026	7.16512e-07	35.7143
IMGVR_UViG_3300027704_002959	vOTU_01394795	iacP	Environmental;Aquatic;Marine;Coastal	Antarctic Ocean	51.6026	7.00048e-07	35.7143
IMGVR_UViG_3300027704_002525	vOTU_01390768	iacP	Environmental;Aquatic;Marine;Coastal	Antarctic Ocean	50.0618	3.56051e-06	33.3333
IMGVR_UViG_3300006193_001690	vOTU_01394795	iacP	Environmental;Aquatic;Marine;Coastal	Antarctic Ocean	51.6026	7.16512e-07	35.7143
IMGVR_UViG_3300027672_001612	vOTU_01615656	iacP	Environmental;Aquatic;Marine;Coastal	Antarctic Ocean	51.6026	7.00048e-07	35.7143
IMGVR_UViG_3300006190_000862	vOTU_01391188	iacP	Environmental;Aquatic;Marine;Coastal	Antarctic Ocean	50.0618	3.64221e-06	33.3333
IMGVR_UViG_3300027522_000723	vOTU_01390768	iacP	Environmental;Aquatic;Marine;Coastal	Antarctic Ocean	50.0618	3.56051e-06	33.3333
IMGVR_UViG_3300006191_000011	vOTU_01392552	iacP	Environmental;Aquatic;Marine;Coastal	Antarctic Ocean	51.6026	7.16512e-07	35.7143
IMGVR_UViG_3300027668_001596	vOTU_01392552	iacP	Environmental;Aquatic;Marine;Coastal	Antarctic Ocean	51.6026	7.00048e-07	35.7143
IMGVR_UViG_3300006352_000807	vOTU_01392552	iacP	Environmental;Aquatic;Marine;Coastal	Antarctic Ocean	51.6026	7.16512e-07	35.7143
IMGVR_UViG_3300027686_000028	vOTU_01392552	iacP	Environmental;Aquatic;Marine;Coastal	Antarctic Ocean	51.6026	7.00048e-07	35.7143
IMGVR_UViG_3300035442_000835	vOTU_00589965	sitC	Environmental;Aquatic;Marine;Pelagic zone	Antarctic Ocean	125.946	3.06036e-33	77.3333
IMGVR_UViG_3300031608_001207	vOTU_05415690	iacP	Environmental;Aquatic;Marine;Unclassified	Antarctic Ocean	51.6026	7.00048e-07	35.7143
IMGVR_UViG_3300031687_001094	vOTU_02167586	iacP	Environmental;Aquatic;Marine;Unclassified	Antarctic Ocean	50.0618	3.28923e-06	33.7838
IMGVR_UViG_3300031687_001200	vOTU_01392552	iacP	Environmental;Aquatic;Marine;Unclassified	Antarctic Ocean	51.6026	7.00048e-07	35.7143
IMGVR_UViG_3300031612_000980	vOTU_01392357	iacP	Environmental;Aquatic;Marine;Unclassified	Antarctic Ocean	51.6026	7.00048e-07	35.7143
IMGVR_UViG_3300031510_001233	vOTU_05415100	iacP	Environmental;Aquatic;Marine;Unclassified	Antarctic Ocean	51.6026	7.00048e-07	35.7143
IMGVR_UViG_3300031688_001632	vOTU_01615656	iacP	Environmental;Aquatic;Marine;Unclassified	Antarctic Ocean	51.6026	7.00048e-07	35.7143
IMGVR_UViG_3300031647_000996	vOTU_01394795	iacP	Environmental;Aquatic;Marine;Unclassified	Antarctic Ocean	51.6026	7.00048e-07	35.7143
IMGVR_UViG_3300031628_000944	vOTU_01392357	iacP	Environmental;Aquatic;Marine;Unclassified	Antarctic Ocean	51.6026	7.00048e-07	35.7143
IMGVR_UViG_3300031695_001277	vOTU_05415100	iacP	Environmental;Aquatic;Marine;Unclassified	Antarctic Ocean	51.6026	7.00048e-07	35.7143
IMGVR_UViG_3300031689_000676	vOTU_01615656	iacP	Environmental;Aquatic;Marine;Unclassified	Antarctic Ocean	51.6026	7.00048e-07	35.7143
IMGVR_UViG_3300031655_000612	vOTU_05260665	iacP	Environmental;Aquatic;Marine;Unclassified	Antarctic Ocean	50.0618	3.56051e-06	33.3333
IMGVR_UViG_3300031598_001270	vOTU_05512634	iacP	Environmental;Aquatic;Marine;Unclassified	Antarctic Ocean	51.6026	7.00048e-07	35.7143
IMGVR_UViG_3300031848_001118	vOTU_05415690	iacP	Environmental;Aquatic;Marine;Unclassified	Antarctic Ocean	51.6026	7.00048e-07	35.7143
IMGVR_UViG_3300031703_000809	vOTU_01392357	iacP	Environmental;Aquatic;Marine;Unclassified	Antarctic Ocean	51.6026	7.00048e-07	35.7143
IMGVR_UViG_3300031175_000235	vOTU_05415690	iacP	Environmental;Aquatic;Marine;Unclassified	Antarctic Ocean	51.6026	7.00048e-07	35.7143
IMGVR_UViG_3300031141_000885	vOTU_01394795	iacP	Environmental;Aquatic;Marine;Unclassified	Antarctic Ocean	51.6026	7.00048e-07	35.7143
IMGVR_UViG_3300031705_000984	vOTU_05559978	iacP	Environmental;Aquatic;Marine;Unclassified	Antarctic Ocean	50.0618	3.28923e-06	33.7838
IMGVR_UViG_3300031167_000865	vOTU_05415100	iacP	Environmental;Aquatic;Marine;Unclassified	Antarctic Ocean	51.6026	7.00048e-07	35.7143
IMGVR_UViG_3300031644_000871	vOTU_05415100	iacP	Environmental;Aquatic;Marine;Unclassified	Antarctic Ocean	51.6026	7.00048e-07	35.7143
IMGVR_UViG_3300031656_000737	vOTU_05415100	iacP	Environmental;Aquatic;Marine;Unclassified	Antarctic Ocean	51.6026	7.00048e-07	35.7143
IMGVR_UViG_3300031599_001217	vOTU_05415100	iacP	Environmental;Aquatic;Marine;Unclassified	Antarctic Ocean	51.6026	7.00048e-07	35.7143
IMGVR_UViG_3300016486_000609	vOTU_02990195	iacP	Environmental;Aquatic;Non-marine Saline and Alkaline;Saline	Antarctic Ocean	50.0618	2.64332e-06	37.8378
IMGVR_UViG_3300035698_002343	vOTU_01298851	iacP	Environmental;Aquatic;Non-marine Saline and Alkaline;Saline	Antarctic Ocean	50.0618	2.64332e-06	37.8378
IMGVR_UViG_3300035698_011428	vOTU_05426192	mgtC	Environmental;Aquatic;Non-marine Saline and Alkaline;Saline	Antarctic Ocean	96.2857	9.8231e-22	47.0588
IMGVR_UViG_3300035698_003506	vOTU_06594424	mgtC	Environmental;Aquatic;Non-marine Saline and Alkaline;Saline	Antarctic Ocean	97.0561	7.51727e-22	41.5254
IMGVR_UViG_3300022867_000784	vOTU_04123721	iacP	Environmental;Aquatic;Non-marine Saline and Alkaline;Saline	Antarctic Ocean	50.0618	2.64332e-06	37.8378
IMGVR_UViG_3300023231_000502	vOTU_01298851	iacP	Environmental;Aquatic;Non-marine Saline and Alkaline;Saline	Antarctic Ocean	50.0618	2.64332e-06	37.8378
IMGVR_UViG_3300022851_000329	vOTU_01298851	iacP	Environmental;Aquatic;Non-marine Saline and Alkaline;Saline	Antarctic Ocean	50.0618	2.64332e-06	37.8378
IMGVR_UViG_3300031227_001329	vOTU_01317081	mgtC	Environmental;Aquatic;Non-marine Saline and Alkaline;Saline	Antarctic Ocean	93.5893	1.4842e-20	37.8151
IMGVR_UViG_3300022842_000539	vOTU_01298851	iacP	Environmental;Aquatic;Non-marine Saline and Alkaline;Saline	Antarctic Ocean	50.0618	2.64332e-06	37.8378
IMGVR_UViG_3300022848_000723	vOTU_01298851	iacP	Environmental;Aquatic;Non-marine Saline and Alkaline;Saline	Antarctic Ocean	50.0618	2.64332e-06	37.8378
IMGVR_UViG_3300023240_000994	vOTU_01298851	iacP	Environmental;Aquatic;Non-marine Saline and Alkaline;Saline	Antarctic Ocean	50.0618	2.64332e-06	37.8378
IMGVR_UViG_3300005913_001042	vOTU_01298851	iacP	Environmental;Aquatic;Non-marine Saline and Alkaline;Saline	Antarctic Ocean	50.0618	2.70463e-06	37.8378
IMGVR_UViG_3300007074_001260	vOTU_01298851	iacP	Environmental;Aquatic;Non-marine Saline and Alkaline;Saline	Antarctic Ocean	50.0618	2.70463e-06	37.8378
IMGVR_UViG_3300025425_001421	vOTU_01298851	iacP	Environmental;Aquatic;Non-marine Saline and Alkaline;Saline	Antarctic Ocean	50.0618	2.64332e-06	37.8378
IMGVR_UViG_3300005931_001093	vOTU_01298851	iacP	Environmental;Aquatic;Non-marine Saline and Alkaline;Saline	Antarctic Ocean	50.0618	2.70463e-06	37.8378
IMGVR_UViG_3300025438_001365	vOTU_01298851	iacP	Environmental;Aquatic;Non-marine Saline and Alkaline;Saline	Antarctic Ocean	50.0618	2.64332e-06	37.8378
IMGVR_UViG_3300005914_001299	vOTU_01298851	iacP	Environmental;Aquatic;Non-marine Saline and Alkaline;Saline	Antarctic Ocean	50.0618	2.70463e-06	37.8378
IMGVR_UViG_3300025502_001290	vOTU_01298851	iacP	Environmental;Aquatic;Non-marine Saline and Alkaline;Saline	Antarctic Ocean	50.0618	2.64332e-06	37.8378
IMGVR_UViG_3300005935_002175	vOTU_01316053	mgtC	Environmental;Aquatic;Non-marine Saline and Alkaline;Saline	Antarctic Ocean	93.5893	1.5238e-20	37.8151
IMGVR_UViG_3300010883_026746	vOTU_02500060	araB	Environmental;Aquatic;Marine;Oceanic	Arctic Ocean	68.9366	1.22168e-08	22.6316
IMGVR_UViG_3300045790_002581	vOTU_07911338	iacP	Environmental;Aquatic;Marine;Oceanic	Arctic Ocean	52.7582	4.01517e-07	32.4675
IMGVR_UViG_3300046534_002273	vOTU_08108179	misL	Environmental;Aquatic;Marine;Oceanic	Arctic Ocean	80.8777	9.223e-15	51.8987
IMGVR_UViG_3300046450_001701	vOTU_08071301	iacP	Environmental;Aquatic;Marine;Oceanic	Arctic Ocean	49.2914	5.72576e-06	33.7838
IMGVR_UViG_3300047669_001537	vOTU_04761456	iacP	Environmental;Aquatic;Marine;Oceanic	Arctic Ocean	49.2914	5.72576e-06	33.7838
IMGVR_UViG_3300046532_001993	vOTU_08071301	iacP	Environmental;Aquatic;Marine;Oceanic	Arctic Ocean	49.2914	5.72576e-06	33.7838
IMGVR_UViG_3300046467_000317	vOTU_02146525	iacP	Environmental;Aquatic;Marine;Oceanic	Arctic Ocean	49.2914	4.79065e-06	36
IMGVR_UViG_3300009409_000078	vOTU_02146525	iacP	Environmental;Aquatic;Marine;Oceanic	Arctic Ocean	49.2914	4.90161e-06	36
IMGVR_UViG_3300009705_002432	vOTU_02288299	iacP	Environmental;Aquatic;Marine;Oceanic	Arctic Ocean	49.2914	5.85732e-06	33.7838
IMGVR_UViG_3300009705_003564	vOTU_02288100	mgtC	Environmental;Aquatic;Marine;Oceanic	Arctic Ocean	101.679	9.11295e-23	35.7542
IMGVR_UViG_3300027801_001463	vOTU_02166284	iacP	Environmental;Aquatic;Marine;Oceanic	Arctic Ocean	49.2914	7.17358e-06	33.3333
IMGVR_UViG_3300040756_000029	vOTU_00634314	fliC	Environmental;Aquatic;Marine;Gulf	Asia	191.43	5.83869e-49	61.8182
IMGVR_UViG_3300031977_003560	vOTU_05708210	iacP	Environmental;Aquatic;Marine;Coastal	Asia	51.2174	1.06298e-06	35.2113
IMGVR_UViG_3300032086_003089	vOTU_03217187	iacP	Environmental;Aquatic;Marine;Coastal	Asia	51.2174	1.06298e-06	35.2113
IMGVR_UViG_3300031974_002002	vOTU_05705011	iacP	Environmental;Aquatic;Marine;Coastal	Asia	51.2174	1.06298e-06	35.2113
IMGVR_UViG_3300032087_004203	vOTU_05708210	iacP	Environmental;Aquatic;Marine;Coastal	Asia	51.2174	1.06298e-06	35.2113
IMGVR_UViG_3300032087_006415	vOTU_05791742	mgtC	Environmental;Aquatic;Marine;Coastal	Asia	95.9005	1.0871e-20	40.6504
IMGVR_UViG_3300032082_003560	vOTU_05708210	iacP	Environmental;Aquatic;Marine;Coastal	Asia	51.2174	1.06298e-06	35.2113
IMGVR_UViG_3300031841_003346	vOTU_03217187	iacP	Environmental;Aquatic;Marine;Coastal	Asia	51.2174	1.06298e-06	35.2113
IMGVR_UViG_3300034407_001567	vOTU_06416223	iacP	Environmental;Aquatic;Marine;Coastal	Asia	51.9878	4.80442e-07	35.8209
IMGVR_UViG_3300014708_000157	vOTU_02898830	mgtC	Environmental;Aquatic;Marine;Unclassified	Asia	98.5969	1.14025e-21	45.3846
IMGVR_UViG_3300044236_002933	vOTU_07642950	mgtC	Environmental;Aquatic;Marine;Oceanic	Atlantic Ocean	100.138	3.02869e-22	38.0597
IMGVR_UViG_3300044237_004261	vOTU_07633822	mgtC	Environmental;Aquatic;Marine;Oceanic	Atlantic Ocean	100.138	3.02869e-22	38.0597
IMGVR_UViG_3300044218_004882	vOTU_07621180	mgtC	Environmental;Aquatic;Marine;Oceanic	Atlantic Ocean	99.7525	3.03307e-22	38.0597
IMGVR_UViG_3300044219_005273	vOTU_07615225	mgtC	Environmental;Aquatic;Marine;Oceanic	Atlantic Ocean	100.138	3.02869e-22	38.0597
IMGVR_UViG_3300044227_006733	vOTU_07615225	mgtC	Environmental;Aquatic;Marine;Oceanic	Atlantic Ocean	100.138	3.02869e-22	38.0597
IMGVR_UViG_3300044216_006486	vOTU_07615225	mgtC	Environmental;Aquatic;Marine;Oceanic	Atlantic Ocean	100.138	3.02869e-22	38.0597
IMGVR_UViG_3300044228_005234	vOTU_07633822	mgtC	Environmental;Aquatic;Marine;Oceanic	Atlantic Ocean	100.138	3.02869e-22	38.0597
IMGVR_UViG_3300044228_004873	vOTU_07633822	mgtC	Environmental;Aquatic;Marine;Oceanic	Atlantic Ocean	100.138	3.02869e-22	38.0597
IMGVR_UViG_3300044268_006018	vOTU_07615225	mgtC	Environmental;Aquatic;Marine;Oceanic	Atlantic Ocean	100.138	3.02869e-22	38.0597
IMGVR_UViG_3300044229_003641	vOTU_07637895	mgtC	Environmental;Aquatic;Marine;Oceanic	Atlantic Ocean	100.138	3.02869e-22	38.0597
IMGVR_UViG_3300049812_005492	vOTU_07615225	mgtC	Environmental;Aquatic;Marine;Oceanic	Atlantic Ocean	100.138	3.02869e-22	38.0597
IMGVR_UViG_3300044221_004427	vOTU_07624093	mgtC	Environmental;Aquatic;Marine;Oceanic	Atlantic Ocean	100.138	3.02869e-22	38.0597
IMGVR_UViG_3300044269_003655	vOTU_07615225	mgtC	Environmental;Aquatic;Marine;Oceanic	Atlantic Ocean	100.138	3.02869e-22	38.0597
IMGVR_UViG_3300044271_003793	vOTU_07637895	mgtC	Environmental;Aquatic;Marine;Oceanic	Atlantic Ocean	100.138	3.02869e-22	38.0597
IMGVR_UViG_3300044232_003979	vOTU_07615225	mgtC	Environmental;Aquatic;Marine;Oceanic	Atlantic Ocean	100.138	3.02869e-22	38.0597
IMGVR_UViG_3300044233_005776	vOTU_07621180	mgtC	Environmental;Aquatic;Marine;Oceanic	Atlantic Ocean	99.7525	3.07177e-22	38.0597
IMGVR_UViG_3300044272_005523	vOTU_07642950	mgtC	Environmental;Aquatic;Marine;Oceanic	Atlantic Ocean	100.138	3.02869e-22	38.0597
IMGVR_UViG_3300044303_003265	vOTU_07642950	mgtC	Environmental;Aquatic;Marine;Oceanic	Atlantic Ocean	100.138	3.02869e-22	38.0597
IMGVR_UViG_3300046127_000034	vOTU_00658178	fliC	Environmental;Aquatic;Marine;Oceanic	Atlantic Ocean	149.828	7.62355e-35	50.9554
IMGVR_UViG_3300002919_000013	vOTU_01011519	iacP	Environmental;Aquatic;Marine;Oceanic	Atlantic Ocean	57.7658	2.79057e-09	38.6667
IMGVR_UViG_3300027685_000019	vOTU_01011519	iacP	Environmental;Aquatic;Marine;Oceanic	Atlantic Ocean	57.7658	2.72374e-09	38.6667
IMGVR_UViG_3300009622_000006	vOTU_02253749	iacP	Environmental;Aquatic;Marine;Oceanic	Atlantic Ocean	57.7658	2.79057e-09	38.6667
IMGVR_UViG_3300042149_000044	vOTU_00303660	fliC	Environmental;Aquatic;Marine;Unclassified	Atlantic Ocean	152.91	3.24478e-39	43.9791
IMGVR_UViG_3300006692_000010	vOTU_00314039	fliC	Environmental;Aquatic;Marine;Oceanic	Atlantic Ocean	224.557	4.08914e-61	63.3333
IMGVR_UViG_3300006709_000009	vOTU_00314138	fliC	Environmental;Aquatic;Marine;Oceanic	Atlantic Ocean	187.193	1.4831e-47	60
IMGVR_UViG_3300021934_000071	vOTU_00478845	mgtB	Environmental;Aquatic;Marine;Oceanic	Atlantic Ocean	216.853	1.23764e-54	26.1671
IMGVR_UViG_3300021899_000033	vOTU_00477690	mgtB	Environmental;Aquatic;Marine;Oceanic	Atlantic Ocean	230.335	1.70906e-59	26.8421
IMGVR_UViG_3300009790_000865	vOTU_02239397	iacP	Environmental;Aquatic;Marine;Oceanic	Atlantic Ocean	49.2914	6.13849e-06	34.3284
IMGVR_UViG_3300009790_001806	vOTU_02316822	iacP	Environmental;Aquatic;Marine;Oceanic	Atlantic Ocean	50.0618	3.51091e-06	40.8451
IMGVR_UViG_3300009593_002280	vOTU_02238017	iacP	Environmental;Aquatic;Marine;Oceanic	Atlantic Ocean	48.521	9.90704e-06	35.8209
IMGVR_UViG_3300009593_001017	vOTU_02239397	iacP	Environmental;Aquatic;Marine;Oceanic	Atlantic Ocean	49.2914	6.13849e-06	34.3284
IMGVR_UViG_3300009593_000433	vOTU_02238035	iacP	Environmental;Aquatic;Marine;Oceanic	Atlantic Ocean	48.521	9.38261e-06	34.3284
IMGVR_UViG_3300009593_002578	vOTU_02240371	iacP	Environmental;Aquatic;Marine;Oceanic	Atlantic Ocean	50.0618	3.51091e-06	40.8451
IMGVR_UViG_3300027906_002549	vOTU_02238017	iacP	Environmental;Aquatic;Marine;Oceanic	Atlantic Ocean	48.521	9.07163e-06	35.8209
IMGVR_UViG_3300027906_000658	vOTU_02239397	iacP	Environmental;Aquatic;Marine;Oceanic	Atlantic Ocean	49.2914	5.99944e-06	34.3284
IMGVR_UViG_3300027906_000600	vOTU_02319247	iacP	Environmental;Aquatic;Marine;Oceanic	Atlantic Ocean	48.9062	8.13641e-06	34.3284
IMGVR_UViG_3300027906_001844	vOTU_04800299	iacP	Environmental;Aquatic;Marine;Oceanic	Atlantic Ocean	50.0618	3.43152e-06	40.8451
IMGVR_UViG_3300012953_000032	vOTU_02715538	iacP	Environmental;Aquatic;Marine;Oceanic	Atlantic Ocean	51.6026	6.96873e-07	32.8358
IMGVR_UViG_3300012953_007152	vOTU_02721109	mgtC	Environmental;Aquatic;Marine;Oceanic	Atlantic Ocean	100.138	2.84685e-22	36.019
IMGVR_UViG_3300012953_006606	vOTU_02715771	mgtC	Environmental;Aquatic;Marine;Oceanic	Atlantic Ocean	100.523	1.86616e-22	44.0945
IMGVR_UViG_3300012953_006593	vOTU_02714661	mgtC	Environmental;Aquatic;Marine;Oceanic	Atlantic Ocean	100.523	2.05222e-22	35.0711
IMGVR_UViG_3300012953_000013	vOTU_02720025	mgtC	Environmental;Aquatic;Marine;Oceanic	Atlantic Ocean	103.219	1.97692e-23	38.6364
IMGVR_UViG_3300012952_003181	vOTU_02710829	iacP	Environmental;Aquatic;Marine;Oceanic	Atlantic Ocean	49.2914	4.6314e-06	35.8209
IMGVR_UViG_3300012952_004048	vOTU_02712263	mgtC	Environmental;Aquatic;Marine;Oceanic	Atlantic Ocean	105.916	2.1602e-24	36.6197
IMGVR_UViG_3300012952_003626	vOTU_02711950	mgtC	Environmental;Aquatic;Marine;Oceanic	Atlantic Ocean	100.908	1.77275e-22	36.9942
IMGVR_UViG_3300017066_000050	vOTU_00428727	araB	Environmental;Aquatic;Marine;Unclassified	Asia	60.8474	4.72139e-06	25.2525
IMGVR_UViG_3300010934_000131	vOTU_02569986	fliC	Environmental;Aquatic;Unclassified;Unclassified	Europe	94.3597	5.58344e-18	56.6265
IMGVR_UViG_3300032755_000239	vOTU_00577986	mgtB	Environmental;Aquatic;Marine;Fjord	Europe	239.965	2.99611e-62	29.1317
IMGVR_UViG_3300009788_003983	vOTU_02311427	mgtC	Environmental;Aquatic;Marine;Oceanic	Indian Ocean	96.2857	2.89327e-21	45.2174
IMGVR_UViG_3300009788_002992	vOTU_02313153	mgtC	Environmental;Aquatic;Marine;Oceanic	Indian Ocean	94.7449	1.49462e-20	44.3478
IMGVR_UViG_3300009488_001905	vOTU_02196031	fliC	Environmental;Aquatic;Marine;Oceanic	Indian Ocean	99.3673	2.83804e-19	55.4348
IMGVR_UViG_3300024432_001332	vOTU_04301512	fliC	Environmental;Aquatic;Marine;Oceanic	Indian Ocean	99.3673	2.79787e-19	55.4348
IMGVR_UViG_3300036650_000309	vOTU_00589965	sitC	Environmental;Aquatic;Marine;Pelagic zone	Indian Ocean	159.844	3.01213e-46	76
IMGVR_UViG_3300009445_000510	vOTU_02184520	iacP	Environmental;Aquatic;Marine;Epipelagic	Atlantic Ocean	49.2914	4.52631e-06	32.8358
IMGVR_UViG_3300025869_000280	vOTU_02214378	iacP	Environmental;Aquatic;Marine;Epipelagic	Atlantic Ocean	49.6766	3.88188e-06	34.3284
IMGVR_UViG_3300025881_000872	vOTU_02184520	iacP	Environmental;Aquatic;Marine;Epipelagic	Atlantic Ocean	49.6766	3.88188e-06	34.3284
IMGVR_UViG_3300001346_000307	vOTU_00805590	misL	Environmental;Aquatic;Marine;Neritic zone	Atlantic Ocean	68.1662	4.58363e-08	61.1111
IMGVR_UViG_3300025897_001273	vOTU_00818801	iacP	Environmental;Aquatic;Marine;Neritic zone	Atlantic Ocean	49.2914	4.42351e-06	32.8358
IMGVR_UViG_3300025876_002034	vOTU_02180728	sitC	Environmental;Aquatic;Marine;Neritic zone	Atlantic Ocean	109.768	2.43424e-25	33.0275
IMGVR_UViG_3300001355_001212	vOTU_00818801	iacP	Environmental;Aquatic;Marine;Neritic zone	Atlantic Ocean	49.6766	3.97219e-06	34.3284
IMGVR_UViG_3300025890_001640	vOTU_02214378	iacP	Environmental;Aquatic;Marine;Neritic zone	Atlantic Ocean	49.6766	3.88188e-06	34.3284
IMGVR_UViG_3300005430_000385	vOTU_01168742	iacP	Environmental;Aquatic;Marine;Oceanic	Pacific Ocean	50.0618	2.43718e-06	36.7647
IMGVR_UViG_3300026257_000330	vOTU_02238017	iacP	Environmental;Aquatic;Marine;Oceanic	Pacific Ocean	50.0618	2.38157e-06	36.7647
IMGVR_UViG_3300000256_000231	vOTU_00744205	iacP	Environmental;Aquatic;Marine;Oceanic	Pacific Ocean	50.447	3.08507e-06	33.8028
IMGVR_UViG_3300032278_001504	vOTU_05930455	iacP	Environmental;Aquatic;Marine;Oceanic	Pacific Ocean	60.077	3.42443e-10	39.4737
IMGVR_UViG_3300032820_000002	vOTU_00374288	iacP	Environmental;Aquatic;Marine;Oceanic	Pacific Ocean	50.8322	1.99015e-06	35.8025
IMGVR_UViG_3300035194_000012	vOTU_06481050	iacP	Environmental;Aquatic;Marine;Oceanic	Pacific Ocean	61.2326	1.13668e-10	41.8919
IMGVR_UViG_3300035220_000309	vOTU_00817241	misL	Environmental;Aquatic;Marine;Oceanic	Pacific Ocean	75.8702	1.56967e-10	58.209
IMGVR_UViG_3300006789_000786	vOTU_01498230	mgtC	Environmental;Aquatic;Marine;Oceanic	Pacific Ocean	97.4413	3.5531e-21	46.3415
IMGVR_UViG_3300017708_000462	vOTU_03027958	iacP	Environmental;Aquatic;Marine;Oceanic	Pacific Ocean	53.5286	1.15257e-07	35.8209
IMGVR_UViG_3300029267_003225	vOTU_05068335	iacP	Environmental;Aquatic;Marine;Ocean trench	Pacific Ocean	49.2914	5.66948e-06	39.1304
IMGVR_UViG_3300029267_005977	vOTU_05069705	iacP	Environmental;Aquatic;Marine;Ocean trench	Pacific Ocean	49.2914	6.52953e-06	35.6164
IMGVR_UViG_3300028840_000352	vOTU_03277507	misL	Environmental;Aquatic;Marine;Ocean trench	Pacific Ocean	64.3142	5.04997e-07	60.6061
IMGVR_UViG_3300028612_002404	vOTU_04946029	misL	Environmental;Aquatic;Marine;Abyssopelagic	Pacific Ocean	290.426	3.86394e-89	82.8221
IMGVR_UViG_3300028835_001640	vOTU_04991435	fliC	Environmental;Aquatic;Marine;Ocean trench	Pacific Ocean	99.3673	2.79787e-19	55.4348
IMGVR_UViG_3300025132_008431	vOTU_04408127	mgtC	Environmental;Aquatic;Marine;Oceanic	Pacific Ocean	100.908	1.22786e-22	37.4101
IMGVR_UViG_3300002514_008238	vOTU_00979167	mgtC	Environmental;Aquatic;Marine;Oceanic	Pacific Ocean	99.7525	5.0397e-22	34.2105
IMGVR_UViG_3300025141_017016	vOTU_00979812	mgtC	Environmental;Aquatic;Marine;Oceanic	Pacific Ocean	104.375	6.81241e-24	46.0938
IMGVR_UViG_3300025141_013347	vOTU_00979167	mgtC	Environmental;Aquatic;Marine;Oceanic	Pacific Ocean	99.7525	4.92826e-22	34.2105
IMGVR_UViG_3300001460_000923	vOTU_00838149	iacP	Environmental;Aquatic;Marine;Oceanic	Pacific Ocean	50.447	1.89487e-06	33.8235
IMGVR_UViG_3300025120_011494	vOTU_00846739	iacP	Environmental;Aquatic;Marine;Oceanic	Pacific Ocean	50.447	1.85152e-06	33.8235
IMGVR_UViG_3300025120_014154	vOTU_01343599	mgtC	Environmental;Aquatic;Marine;Oceanic	Pacific Ocean	99.3673	5.22864e-22	38.0597
IMGVR_UViG_3300025120_013055	vOTU_04378673	mgtC	Environmental;Aquatic;Marine;Oceanic	Pacific Ocean	103.605	1.21473e-23	37.3418
IMGVR_UViG_3300001472_001435	vOTU_00846739	iacP	Environmental;Aquatic;Marine;Oceanic	Pacific Ocean	50.447	1.89487e-06	33.8235
IMGVR_UViG_3300025137_004249	vOTU_00846739	iacP	Environmental;Aquatic;Marine;Oceanic	Pacific Ocean	50.447	1.85152e-06	33.8235
IMGVR_UViG_3300029262_000349	vOTU_01983268	fimA	Environmental;Aquatic;Marine;Unclassified	Antarctic Ocean	124.79	8.48074e-34	70.8738
IMGVR_UViG_3300038829_000268	vOTU_08586222	iacP	Environmental;Terrestrial;Deep subsurface;Water well	Europe	49.6766	4.47688e-06	36.6197
IMGVR_UViG_3300009139_000306	vOTU_02024386	mgtC	Environmental;Aquatic;Marine;Ocean trench	Oceania	96.6709	2.42448e-21	46.9565
IMGVR_UViG_3300009030_000675	vOTU_01979648	mgtC	Environmental;Aquatic;Marine;Ocean trench	Oceania	102.834	1.42421e-23	42.6573
IMGVR_UViG_3300024431_000459	vOTU_01979648	mgtC	Environmental;Aquatic;Marine;Ocean trench	Oceania	102.834	1.38974e-23	42.6573
IMGVR_UViG_3300020595_002116	vOTU_00027182	misL	Environmental;Aquatic;Marine;Epipelagic	Atlantic Ocean	60.8474	4.57886e-06	71.7949
IMGVR_UViG_3300037465_000058	vOTU_06903996	mgtC	Environmental;Aquatic;Thermal springs;Warm (34-42C)	North America	103.605	5.67721e-24	46.1538
IMGVR_UViG_3300043244_000045	vOTU_07509824	iacP	Environmental;Aquatic;Thermal springs;Tepid (25-34C)	North America	49.2914	9.00637e-06	34.7826
IMGVR_UViG_3300043184_000033	vOTU_06855375	iacP	Environmental;Aquatic;Thermal springs;Tepid (25-34C)	North America	49.2914	9.00637e-06	34.7826
IMGVR_UViG_3300037311_000174	vOTU_06855761	iacP	Environmental;Aquatic;Thermal springs;Tepid (25-34C)	North America	49.2914	9.00637e-06	34.7826
IMGVR_UViG_3300043184_000184	vOTU_07509786	sitC	Environmental;Aquatic;Thermal springs;Tepid (25-34C)	North America	133.65	9.26917e-34	32.0144
IMGVR_UViG_3300037311_000471	vOTU_07509786	sitC	Environmental;Aquatic;Thermal springs;Tepid (25-34C)	North America	133.65	9.26917e-34	32.0144
IMGVR_UViG_3300037422_000443	vOTU_06885147	iacP	Environmental;Aquatic;Thermal springs;Tepid (25-34C)	North America	51.2174	3.16026e-06	34.2466
IMGVR_UViG_3300001683_000154	vOTU_00886158	iacP	Environmental;Aquatic;Marine;Hydrothermal vents	South America	51.9878	6.84224e-07	36.6197
IMGVR_UViG_3300045136_000368	vOTU_07845887	mgtC	Environmental;Aquatic;Thermal springs;Hot (42-90C)	Oceania	160.614	2.45794e-45	47.6923
IMGVR_UViG_3300044960_000391	vOTU_07845887	mgtC	Environmental;Aquatic;Thermal springs;Hot (42-90C)	Oceania	160.614	2.45794e-45	47.6923
IMGVR_UViG_3300003702_000014	vOTU_00570640	iacP	Environmental;Aquatic;Marine;Hydrothermal vents	Europe	52.7582	2.65663e-07	34.6667
IMGVR_UViG_3300045993_000004	vOTU_07977994	iacP	Environmental;Aquatic;Freshwater;Wetlands	North America	49.6766	4.5128e-06	45.098
IMGVR_UViG_3300045993_001198	vOTU_07978356	spvA/B	Environmental;Aquatic;Freshwater;Wetlands	North America	129.798	3.53018e-28	31.4286
IMGVR_UViG_3300035145_003744	vOTU_06450344	iacP	Environmental;Aquatic;Marine;Wetlands	North America	49.6766	4.82612e-06	33.3333
IMGVR_UViG_2037747001_000003	vOTU_00679841	mgtB	Environmental;Aquatic;Freshwater;Groundwater	North America	236.498	3.81616e-62	27.7778
IMGVR_UViG_2037747006_000003	vOTU_00679841	mgtB	Environmental;Aquatic;Freshwater;Groundwater	North America	236.498	3.81616e-62	27.7778
IMGVR_UViG_3300024552_000500	vOTU_00505577	mgtB	Environmental;Aquatic;Freshwater;River	North America	214.157	7.73462e-54	25.9843
IMGVR_UViG_3300024573_001304	vOTU_00503464	fliC	Environmental;Aquatic;Freshwater;River	North America	159.458	3.89546e-38	54.1401
IMGVR_UViG_3300024536_000830	vOTU_00503464	fliC	Environmental;Aquatic;Freshwater;River	North America	169.474	1.77596e-41	52.2472
IMGVR_UViG_3300024536_000812	vOTU_00498859	fliC	Environmental;Aquatic;Freshwater;River	North America	157.147	3.12645e-37	46.5116
IMGVR_UViG_3300024864_000769	vOTU_00503464	fliC	Environmental;Aquatic;Freshwater;River	North America	169.474	2.02616e-41	52.2472
IMGVR_UViG_3300024559_000564	vOTU_00505577	mgtB	Environmental;Aquatic;Freshwater;River	North America	214.157	7.73462e-54	25.9843
IMGVR_UViG_3300024866_001141	vOTU_00503464	fliC	Environmental;Aquatic;Freshwater;River	North America	169.474	1.2226e-41	52.2472
IMGVR_UViG_3300026562_000564	vOTU_00505577	mgtB	Environmental;Aquatic;Freshwater;River	North America	214.157	7.73462e-54	25.9843
IMGVR_UViG_3300026570_000787	vOTU_00531571	mgtB	Environmental;Aquatic;Freshwater;River	North America	206.068	2.64551e-52	28.0112
IMGVR_UViG_3300024854_000469	vOTU_00505577	mgtB	Environmental;Aquatic;Freshwater;River	North America	214.157	7.73462e-54	25.9843
IMGVR_UViG_3300024865_000693	vOTU_00498859	fliC	Environmental;Aquatic;Freshwater;River	North America	157.147	3.17945e-37	47.3373
IMGVR_UViG_3300024550_000554	vOTU_00505577	mgtB	Environmental;Aquatic;Freshwater;River	North America	214.157	7.73462e-54	25.9843
IMGVR_UViG_3300028112_001083	vOTU_00503464	fliC	Environmental;Aquatic;Freshwater;River	North America	169.474	2.02616e-41	52.2472
IMGVR_UViG_3300024574_000958	vOTU_00498859	fliC	Environmental;Aquatic;Freshwater;River	North America	157.147	3.12645e-37	46.5116
IMGVR_UViG_3300024867_001052	vOTU_00512575	fliC	Environmental;Aquatic;Freshwater;River	North America	92.8189	4.69834e-16	52.8736
IMGVR_UViG_3300024572_001131	vOTU_00498859	fliC	Environmental;Aquatic;Freshwater;River	North America	157.532	2.57966e-37	46.5116
IMGVR_UViG_3300026573_001837	vOTU_00498859	fliC	Environmental;Aquatic;Freshwater;River	North America	157.147	3.17945e-37	47.3373
IMGVR_UViG_3300047552_001394	vOTU_08271132	mgtC	Environmental;Aquatic;Freshwater;River	North America	112.849	2.72276e-28	45.3125
IMGVR_UViG_3300024849_000296	vOTU_00503218	fliC	Environmental;Aquatic;Freshwater;River	North America	161.384	6.49103e-39	39.0152
IMGVR_UViG_3300025753_000183	vOTU_00512690	fliC	Environmental;Aquatic;Freshwater;River	North America	149.443	1.20335e-34	51.5337
IMGVR_UViG_3300025746_000105	vOTU_00512690	fliC	Environmental;Aquatic;Freshwater;River	North America	149.058	1.21458e-34	51.5337
IMGVR_UViG_3300026415_000216	vOTU_00512690	fliC	Environmental;Aquatic;Freshwater;River	North America	149.828	7.12533e-35	51.5337
IMGVR_UViG_3300024533_000369	vOTU_00503218	fliC	Environmental;Aquatic;Freshwater;River	North America	96.2857	3.67857e-17	51.7241
IMGVR_UViG_3300021847_000164	vOTU_00475929	mgtB	Environmental;Aquatic;Marine;Intertidal zone	North America	218.779	1.69678e-55	29.3263
IMGVR_UViG_3300009080_000098	vOTU_01732355	iacP	Environmental;Aquatic;Marine;Intertidal zone	North America	51.2174	9.9715e-07	34.7222
IMGVR_UViG_3300007554_000045	vOTU_01732348	iacP	Environmental;Aquatic;Marine;Intertidal zone	North America	51.2174	9.9715e-07	34.7222
IMGVR_UViG_3300007557_000502	vOTU_01732348	iacP	Environmental;Aquatic;Marine;Intertidal zone	North America	51.2174	9.9715e-07	34.7222
IMGVR_UViG_3300027192_000082	vOTU_04663700	iacP	Environmental;Aquatic;Marine;Intertidal zone	North America	51.2174	9.74401e-07	34.7222
IMGVR_UViG_3300027751_001409	vOTU_01732348	iacP	Environmental;Aquatic;Marine;Intertidal zone	North America	51.2174	9.74401e-07	34.7222
IMGVR_UViG_3300027753_001053	vOTU_01732348	iacP	Environmental;Aquatic;Marine;Intertidal zone	North America	51.2174	9.74401e-07	34.7222
IMGVR_UViG_3300008996_000868	vOTU_01966768	mgtC	Environmental;Aquatic;Marine;Intertidal zone	North America	103.219	2.5678e-24	38.8489
IMGVR_UViG_3300027418_000406	vOTU_01966768	mgtC	Environmental;Aquatic;Marine;Intertidal zone	North America	103.219	2.49803e-24	38.8489
IMGVR_UViG_3300006484_002292	vOTU_01429159	mgtC	Environmental;Aquatic;Marine;Intertidal zone	North America	97.8265	4.70247e-22	36.1702
IMGVR_UViG_3300027631_002707	vOTU_01429159	mgtC	Environmental;Aquatic;Marine;Intertidal zone	North America	97.8265	4.57964e-22	36.1702
IMGVR_UViG_3300027571_000308	vOTU_04676302	iacP	Environmental;Aquatic;Marine;Intertidal zone	North America	51.2174	9.74401e-07	34.7222
IMGVR_UViG_3300026439_000098	vOTU_00516912	fliC	Environmental;Aquatic;Freshwater;River	North America	149.058	1.6282e-34	48.8235
IMGVR_UViG_3300027306_000007	vOTU_04666917	mgtC	Environmental;Aquatic;Freshwater;River	North America	112.079	1.51964e-27	42.9577
IMGVR_UViG_3300027534_000189	vOTU_00284125	fliC	Environmental;Aquatic;Freshwater;River	North America	150.984	3.59915e-35	47.3054
IMGVR_UViG_3300027336_000133	vOTU_00284125	fliC	Environmental;Aquatic;Freshwater;River	North America	150.984	3.63179e-35	47.3054
IMGVR_UViG_3300026412_000113	vOTU_00284125	fliC	Environmental;Aquatic;Freshwater;River	North America	151.369	3.49973e-35	47.3054
IMGVR_UViG_3300025745_000115	vOTU_00286944	fliC	Environmental;Aquatic;Freshwater;River	North America	160.614	2.47834e-38	50
IMGVR_UViG_3300025744_000106	vOTU_00286944	fliC	Environmental;Aquatic;Freshwater;River	North America	160.614	2.47834e-38	50
IMGVR_UViG_3300025747_000150	vOTU_00512710	fliC	Environmental;Aquatic;Freshwater;River	North America	159.458	5.90066e-38	38.0783
IMGVR_UViG_3300024863_000623	vOTU_00511427	mgtC	Environmental;Aquatic;Freshwater;River	North America	98.5969	1.22087e-22	50
IMGVR_UViG_3300025743_000048	vOTU_00284125	fliC	Environmental;Aquatic;Freshwater;River	North America	150.984	3.63179e-35	47.3054
IMGVR_UViG_3300025742_000100	vOTU_00284125	fliC	Environmental;Aquatic;Freshwater;River	North America	151.369	3.13074e-35	47.3054
IMGVR_UViG_3300025757_000211	vOTU_00512710	fliC	Environmental;Aquatic;Freshwater;River	North America	159.458	4.96892e-38	38.0783
IMGVR_UViG_3300028081_000113	vOTU_00536080	fliC	Environmental;Aquatic;Freshwater;River	North America	150.984	3.30596e-35	47.3054
IMGVR_UViG_3300023206_000050	vOTU_00284125	fliC	Environmental;Aquatic;Freshwater;River	North America	150.984	3.98125e-35	47.3054
IMGVR_UViG_3300023206_000041	vOTU_00284125	fliC	Environmental;Aquatic;Freshwater;River	North America	151.369	3.31871e-35	47.3054
IMGVR_UViG_3300023206_000046	vOTU_00284125	fliC	Environmental;Aquatic;Freshwater;River	North America	151.369	3.52971e-35	47.3054
IMGVR_UViG_3300015088_000012	vOTU_00284125	fliC	Environmental;Aquatic;Freshwater;River	North America	151.369	3.19903e-35	47.3054
IMGVR_UViG_3300028919_000051	vOTU_00284125	fliC	Environmental;Aquatic;Freshwater;River	North America	150.984	3.98125e-35	47.3054
IMGVR_UViG_3300028919_000041	vOTU_00284125	fliC	Environmental;Aquatic;Freshwater;River	North America	151.369	3.31871e-35	47.3054
IMGVR_UViG_3300028919_000046	vOTU_00284125	fliC	Environmental;Aquatic;Freshwater;River	North America	151.369	3.35025e-35	47.3054
IMGVR_UViG_3300028919_000047	vOTU_00284125	fliC	Environmental;Aquatic;Freshwater;River	North America	151.369	3.59284e-35	47.3054
IMGVR_UViG_3300039122_000007	vOTU_00246529	fimA	Environmental;Aquatic;Freshwater;River	North America	80.8777	5.59541e-16	33.1522
IMGVR_UViG_3300006029_003247	vOTU_01343599	mgtC	Environmental;Aquatic;Marine;Coastal	North America	98.9821	8.9683e-22	38.0597
IMGVR_UViG_3300006403_002789	vOTU_00309016	fliC	Environmental;Aquatic;Marine;Coastal	North America	149.443	9.44434e-35	48.1707
IMGVR_UViG_3300034418_014040	vOTU_04035264	mgtB	Environmental;Aquatic;Marine;Coastal	North America	225.328	3.52445e-58	27.8393
IMGVR_UViG_3300039123_000005	vOTU_00246529	bcfC	Environmental;Aquatic;Freshwater;River	North America	394.045	5.8075e-125	45.4936
IMGVR_UViG_3300001592_001567	vOTU_08599530	iacP	Engineered;Wastewater;Industrial wastewater;Petrochemical	North America	49.2914	6.90619e-06	34.6154
IMGVR_UViG_3300001594_001567	vOTU_08599530	iacP	Engineered;Wastewater;Industrial wastewater;Petrochemical	North America	49.2914	6.90619e-06	34.6154
IMGVR_UViG_3300036957_000108	vOTU_06694367	mgtB	Engineered;WWTP;Wastewater;Unclassified	North America	288.115	1.32319e-80	31.1813
IMGVR_UViG_3300015615_000452	vOTU_02969997	sseI	Engineered;Bioreactor;DHS reactor;Wastewater	North America	97.8265	1.25392e-18	23.6585
IMGVR_UViG_3300002343_000175	vOTU_00274833	mgtB	Engineered;Bioreactor;EBPR (Enhanced biological phosphorus removal);Anaerobic-Aerobic	North America	219.55	1.49809e-55	27
IMGVR_UViG_3300006056_003788	vOTU_01351661	iacP	Engineered;WWTP;Effluent;Algae cultivation tank	North America	53.5286	1.61859e-07	38.961
IMGVR_UViG_3300005988_000729	vOTU_01331745	mgtC	Engineered;WWTP;Effluent;Algae cultivation tank	North America	101.293	8.53792e-23	30.1587
IMGVR_UViG_3300031485_000177	vOTU_05449426	mgtB	Engineered;Wastewater;Industrial wastewater;Unclassified	Asia	236.884	3.46517e-62	27.6204
IMGVR_UViG_3300015607_005583	vOTU_02964559	mgtC	Engineered;Wastewater;Sewage;Unclassified	Asia	93.9745	1.20139e-20	41.5929
IMGVR_UViG_3300015606_001976	vOTU_02959259	mgtC	Engineered;Wastewater;Sewage;Unclassified	Asia	93.9745	1.20139e-20	41.5929
IMGVR_UViG_3300015608_004699	vOTU_02965338	mgtC	Engineered;Wastewater;Sewage;Unclassified	Asia	97.8265	1.79067e-21	38.3459
IMGVR_UViG_3300015608_001712	vOTU_02964559	mgtC	Engineered;Wastewater;Sewage;Unclassified	Asia	93.9745	1.20139e-20	41.5929
IMGVR_UViG_3300015608_004350	vOTU_02963955	sseI	Engineered;Wastewater;Sewage;Unclassified	Asia	80.8777	8.72664e-13	26.6304
IMGVR_UViG_3300015610_000985	vOTU_02968720	mgtC	Engineered;Wastewater;Sewage;Unclassified	Asia	93.9745	1.20139e-20	41.5929
IMGVR_UViG_3300033068_000876	vOTU_06111908	mgtC	Engineered;WWTP;Wastewater;Unclassified	Asia	119.013	1.48125e-30	47.2
IMGVR_UViG_3300003873_000363	vOTU_01074280	iacP	Environmental;Aquatic;Marine;Hydrothermal vents	Pacific Ocean	50.447	2.2482e-06	40.5063
IMGVR_UViG_3300033146_004909	vOTU_06155113	fliC	Environmental;Aquatic;Marine;Hydrothermal vents	South America	172.555	1.91311e-46	60.7595
IMGVR_UViG_3300024516_000143	vOTU_04306762	mgtC	Environmental;Aquatic;Marine;Ocean trench	Pacific Ocean	101.679	2.08429e-23	48.0392
IMGVR_UViG_3300002895_000012	vOTU_02330189	mgtB	Environmental;Aquatic;Thermal springs;Hot (42-90C)	North America	787.334	0	45.9579

## Sheet: S3
Table S3. Phage taxonomy.
Phage ID	E-value	Score	Taxonomy/LastCommonAncestor
IMGVR_UViG_2049941000_000853|2049941000|900MB_Assembly_NODE_993161_len_124671_cov_7_909995|20618-69220	1.6e-10	296.5	Viruses;Duplodnaviria;Heunggongvirae;Uroviricota;Caudoviricetes
IMGVR_UViG_2049941000_000884|2049941000|900MB_Assembly_NODE_1033563_len_317397_cov_8_807343|58284-130484	6e-06	873.7	Viruses;Duplodnaviria;Heunggongvirae;Uroviricota;Caudoviricetes
IMGVR_UViG_2061766007_000995|2061766007|rumenHiSeq_NODE_947269_len_134599_cov_4_108210	4e-18	257.3	Viruses;Duplodnaviria;Heunggongvirae;Uroviricota;Caudoviricetes
IMGVR_UViG_2061766007_004337|2061766007|rumenHiSeq_NODE_3799056_len_415568_cov_6_424674|287531-376260	3e-23	525.4	Viruses;Duplodnaviria;Heunggongvirae;Uroviricota;Caudoviricetes
IMGVR_UViG_2065487013_000020|2065487013|FGTW_contig30426	6.4e-16	529.3	Viruses;Duplodnaviria;Heunggongvirae;Uroviricota;Caudoviricetes
IMGVR_UViG_3300000281_000125|3300000281|EM227_1000143|796-60543	1.1e-06	1177.5	Viruses;Duplodnaviria;Heunggongvirae;Uroviricota;Caudoviricetes
IMGVR_UViG_3300000291_000075|3300000291|EM293_1000358	8.6e-09	201.2	Viruses
IMGVR_UViG_3300000553_000234|3300000553|TBL_comb47_HYPODRAFT_10001582	2.4e-35	223.3	Viruses;Duplodnaviria;Heunggongvirae;Uroviricota;Caudoviricetes
IMGVR_UViG_3300000872_000009|3300000872|JGI12365J12839_1000347	9.6e-74	255.9	Viruses;Duplodnaviria;Heunggongvirae;Uroviricota;Caudoviricetes
IMGVR_UViG_3300000888_000011|3300000888|JGI12290J12831_1000573	4.5e-06	492.6	Viruses
IMGVR_UViG_3300001035_000002|3300001035|JGI11692J13181_100093	1.5e-36	508	Viruses;Duplodnaviria;Heunggongvirae;Uroviricota;Caudoviricetes
IMGVR_UViG_3300001580_001810|3300001580|Draft_10000138|5680-66336	7.7e-17	304	Viruses;Duplodnaviria;Heunggongvirae;Uroviricota;Caudoviricetes
IMGVR_UViG_3300001598_000033|3300001598|EMG_10000054	3.7e-14	658.9	Viruses;Duplodnaviria;Heunggongvirae;Uroviricota;Caudoviricetes
IMGVR_UViG_3300001605_001391|3300001605|Draft_10006502|1-12196	4.5e-13	171	Viruses;Monodnaviria;Loebvirae;Hofneiviricota;Faserviricetes;Tubulavirales;Inoviridae
IMGVR_UViG_3300001682_000329|3300001682|SAHD_10001037	3.3e-07	689	Viruses;Duplodnaviria;Heunggongvirae;Uroviricota;Caudoviricetes
IMGVR_UViG_3300001688_000329|3300001688|SAHDGT3000_10001037	2.5e-06	689	Viruses;Duplodnaviria;Heunggongvirae;Uroviricota;Caudoviricetes
IMGVR_UViG_3300001865_000274|3300001865|JGI2065J20421_1000033|164142-259732	2.5e-06	279.3	Viruses;Duplodnaviria;Heunggongvirae;Uroviricota;Caudoviricetes
IMGVR_UViG_3300002042_000005|3300002042|LBB12012_10000185	6.8e-30	333.3	Viruses;Duplodnaviria;Heunggongvirae;Uroviricota;Caudoviricetes
IMGVR_UViG_3300002219_000844|3300002219|SCADCLC_10000649|20008-46382	3.5e-17	556.2	Viruses
IMGVR_UViG_3300002225_000072|3300002225|JGI24723J26617_10003420	1e-14	502.5	Viruses;Monodnaviria;Loebvirae;Hofneiviricota;Faserviricetes;Tubulavirales;Inoviridae
IMGVR_UViG_3300002460_002167|3300002460|C687J35021_10007519	1.6e-16	304.3	Viruses;Monodnaviria;Loebvirae;Hofneiviricota;Faserviricetes;Tubulavirales;Inoviridae
IMGVR_UViG_3300002514_008238|3300002514|JGI25133J35611_10000010	1.9e-43	703.2	Viruses
IMGVR_UViG_3300002596_000151|3300002596|draft_1003227	1.3e-30	87.7	Viruses;Monodnaviria;Loebvirae;Hofneiviricota;Faserviricetes;Tubulavirales;Inoviridae
IMGVR_UViG_3300002701_000146|3300002701|draft_1439024	5.3e-12	87.7	Viruses;Monodnaviria;Loebvirae;Hofneiviricota;Faserviricetes;Tubulavirales;Inoviridae
IMGVR_UViG_3300002895_000012|3300002895|MAL_1000020|176122-225913	9.3e-11	414.8	Viruses;Duplodnaviria;Heunggongvirae;Uroviricota;Caudoviricetes
IMGVR_UViG_3300003690_003732|3300003690|PicViral_1000104|45119-56280	1e-10	500.9	Viruses;Monodnaviria;Loebvirae;Hofneiviricota;Faserviricetes;Tubulavirales;Inoviridae
IMGVR_UViG_3300003691_000037|3300003691|JT63_1000192	2.4e-10	474.6	Viruses;Duplodnaviria;Heunggongvirae;Uroviricota;Caudoviricetes;Zobellviridae
IMGVR_UViG_3300003702_000009|3300003702|PicMicro_10000913	5.8e-26	431.7	Viruses;Duplodnaviria;Heunggongvirae;Uroviricota;Caudoviricetes
IMGVR_UViG_3300003771_000097|3300003771|Ga0055526_1000002|289621-410050	1.3e-25	623.9	Viruses
IMGVR_UViG_3300003773_000043|3300003773|Ga0055537_1000001|161548-281977	1.5e-10	623.9	Viruses
IMGVR_UViG_3300003775_000065|3300003775|Ga0055524_1000001|161548-281977	1.8e-07	623.9	Viruses
IMGVR_UViG_3300003784_000077|3300003784|Ga0055534_1000001|161412-281841	7.6e-07	623.9	Viruses
IMGVR_UViG_3300003791_000029|3300003791|Ga0055530_10000329	9.2e-06	560.2	Viruses;Duplodnaviria;Heunggongvirae;Uroviricota;Caudoviricetes
IMGVR_UViG_3300003856_000072|3300003856|Ga0058692_1000148|154-20077	3.2e-09	793.5	Viruses
IMGVR_UViG_3300003887_000039|3300003887|Ga0062443_1002609	6.4e-145	138.3	Viruses;Duplodnaviria;Heunggongvirae;Uroviricota;Caudoviricetes
IMGVR_UViG_3300003888_000047|3300003888|Ga0062442_1000857	4.6e-07	138.3	Viruses;Duplodnaviria;Heunggongvirae;Uroviricota;Caudoviricetes
IMGVR_UViG_3300003889_000028|3300003889|Ga0062441_1004148	3.1e-85	138.3	Viruses;Duplodnaviria;Heunggongvirae;Uroviricota;Caudoviricetes
IMGVR_UViG_3300003973_000096|3300003973|Ga0063521_1000107|2742-46953	6e-13	512.6	Viruses;Duplodnaviria;Heunggongvirae;Uroviricota;Caudoviricetes
IMGVR_UViG_3300004189_000027|3300004189|Ga0066443_100011|10532-49225	3.3e-12	401.8	Viruses;Duplodnaviria;Heunggongvirae;Uroviricota;Caudoviricetes
IMGVR_UViG_3300004222_000004|3300004222|Ga0066479_1000066	7.2e-31	401.8	Viruses;Duplodnaviria;Heunggongvirae;Uroviricota;Caudoviricetes
IMGVR_UViG_3300004226_000021|3300004226|Ga0066451_1000001|10484-49177	2.3e-17	401.8	Viruses;Duplodnaviria;Heunggongvirae;Uroviricota;Caudoviricetes
IMGVR_UViG_3300004229_000029|3300004229|Ga0066463_1000007|7654-46347	2.8e-16	401.8	Viruses;Duplodnaviria;Heunggongvirae;Uroviricota;Caudoviricetes
IMGVR_UViG_3300004241_000002|3300004241|Ga0066604_10000029	2.5e-09	1120.6	Viruses
IMGVR_UViG_3300004247_000011|3300004247|Ga0066471_100034	7.4e-46	401.8	Viruses;Duplodnaviria;Heunggongvirae;Uroviricota;Caudoviricetes
IMGVR_UViG_3300004769_000310|3300004769|Ga0007748_10018288	6.3e-31	267.6	Viruses;Riboviria
IMGVR_UViG_3300004833_000004|3300004833|Ga0071101_100027	6.5e-49	532.3	Viruses;Duplodnaviria;Heunggongvirae;Uroviricota;Caudoviricetes
IMGVR_UViG_3300004889_000002|3300004889|Ga0068284_100022	2.3e-30	261.7	Viruses
IMGVR_UViG_3300005043_000095|3300005043|Ga0071100_1000519	2.7e-22	378.5	Viruses;Duplodnaviria;Heunggongvirae;Uroviricota;Caudoviricetes
IMGVR_UViG_3300005043_000142|3300005043|Ga0071100_1000001|176813-230189	4.3e-19	412.5	Viruses;Duplodnaviria;Heunggongvirae;Uroviricota;Caudoviricetes
IMGVR_UViG_3300005261_000040|3300005261|Ga0071345_1002439	1.3e-18	138.3	Viruses;Duplodnaviria;Heunggongvirae;Uroviricota;Caudoviricetes
IMGVR_UViG_3300005288_000261|3300005288|Ga0065714_10065414	2.7e-16	276.2	Viruses;Monodnaviria;Loebvirae;Hofneiviricota;Faserviricetes;Tubulavirales;Inoviridae
IMGVR_UViG_3300005295_000594|3300005295|Ga0065707_10081726|14764-55158	2.8e-15	383	Viruses;Duplodnaviria;Heunggongvirae;Uroviricota;Caudoviricetes
IMGVR_UViG_3300005313_000019|3300005313|Ga0074307_1030088	8.4e-15	868.8	Viruses;Monodnaviria;Loebvirae;Hofneiviricota;Faserviricetes;Tubulavirales;Inoviridae
IMGVR_UViG_3300005326_000235|3300005326|Ga0074195_1000676|43497-52429	4.6e-13	162.2	Viruses;Monodnaviria;Loebvirae;Hofneiviricota;Faserviricetes;Tubulavirales;Inoviridae
IMGVR_UViG_3300005412_000029|3300005412|Ga0008837_100544|392-11159	4.8e-13	505.4	Viruses;Monodnaviria;Loebvirae;Hofneiviricota;Faserviricetes;Tubulavirales;Inoviridae
IMGVR_UViG_3300005471_000014|3300005471|Ga0070698_100000111	8.7e-09	198.3	Viruses
IMGVR_UViG_3300005529_000034|3300005529|Ga0070741_10001619	1.6e-07	296.7	Viruses;Duplodnaviria;Heunggongvirae;Uroviricota;Caudoviricetes
IMGVR_UViG_3300005529_001081|3300005529|Ga0070741_10000052|12271-67644	1.4e-06	474.8	Viruses;Duplodnaviria;Heunggongvirae;Uroviricota;Caudoviricetes
IMGVR_UViG_3300005533_000004|3300005533|Ga0070734_10000920	2e-06	226.1	Viruses;Duplodnaviria;Heunggongvirae;Uroviricota;Caudoviricetes
IMGVR_UViG_3300005578_000205|3300005578|Ga0068854_100000029|36339-73092	1.3e-13	1953.5	Viruses;Duplodnaviria;Heunggongvirae;Uroviricota;Caudoviricetes;Peduoviridae
IMGVR_UViG_3300005588_000064|3300005588|Ga0070728_10001480	2.7e-35	443.5	Viruses;Duplodnaviria;Heunggongvirae;Uroviricota;Caudoviricetes
IMGVR_UViG_3300005589_000100|3300005589|Ga0070729_10002381	3.9e-24	443.5	Viruses;Duplodnaviria;Heunggongvirae;Uroviricota;Caudoviricetes
IMGVR_UViG_3300005607_000344|3300005607|Ga0070740_10000910	5e-08	470.8	Viruses;Duplodnaviria;Heunggongvirae;Uroviricota;Caudoviricetes
IMGVR_UViG_3300005609_000050|3300005609|Ga0070724_10001569	2.4e-07	491.5	Viruses;Monodnaviria;Loebvirae;Hofneiviricota;Faserviricetes;Tubulavirales;Inoviridae
IMGVR_UViG_3300005609_000235|3300005609|Ga0070724_10004678	7.9e-16	492.4	Viruses
IMGVR_UViG_3300005617_000001|3300005617|Ga0068859_100000022	7.1e-13	488.1	Viruses
IMGVR_UViG_3300005617_000009|3300005617|Ga0068859_100000169	8.7e-12	292.7	Viruses
IMGVR_UViG_3300005662_000031|3300005662|Ga0078894_10000029	5.5e-07	372	Viruses;Duplodnaviria;Heunggongvirae;Uroviricota;Caudoviricetes
IMGVR_UViG_3300005733_000037|3300005733|Ga0076921_102216|49483-88608	5e-37	495.1	Viruses;Duplodnaviria;Heunggongvirae
IMGVR_UViG_3300005734_000009|3300005734|Ga0076922_101392|2-39127	1.6e-12	495.1	Viruses;Duplodnaviria;Heunggongvirae
IMGVR_UViG_3300005736_000022|3300005736|Ga0076928_1009239|80981-120106	3.2e-53	495.1	Viruses;Duplodnaviria;Heunggongvirae
IMGVR_UViG_3300005737_000069|3300005737|Ga0076927_100686|1-39126	2.4e-08	495.1	Viruses;Duplodnaviria;Heunggongvirae
IMGVR_UViG_3300005961_000030|3300005961|Ga0075157_10000377	1.9e-111	741.7	Viruses;Duplodnaviria;Heunggongvirae;Uroviricota;Caudoviricetes
IMGVR_UViG_3300005982_000015|3300005982|Ga0075156_10000093	2.2e-100	741.7	Viruses;Duplodnaviria;Heunggongvirae;Uroviricota;Caudoviricetes
IMGVR_UViG_3300005986_000284|3300005986|Ga0075152_10000135|10525-50243	3.3e-25	741.7	Viruses;Duplodnaviria;Heunggongvirae;Uroviricota;Caudoviricetes
IMGVR_UViG_3300005987_001078|3300005987|Ga0075158_10000280	2.2e-22	741.7	Viruses;Duplodnaviria;Heunggongvirae;Uroviricota;Caudoviricetes
IMGVR_UViG_3300005988_000742|3300005988|Ga0075160_10000114|7824-47743	4.8e-32	741.7	Viruses;Duplodnaviria;Heunggongvirae;Uroviricota;Caudoviricetes
IMGVR_UViG_3300005989_000363|3300005989|Ga0075154_10000002|184440-224158	1.6e-22	741.7	Viruses;Duplodnaviria;Heunggongvirae;Uroviricota;Caudoviricetes
IMGVR_UViG_3300006021_000031|3300006021|Ga0058700_1000287	3.1e-115	382.6	Viruses;Duplodnaviria;Heunggongvirae;Uroviricota;Caudoviricetes
IMGVR_UViG_3300006056_000074|3300006056|Ga0075163_10000756	8.8e-156	120.4	Viruses;Duplodnaviria;Heunggongvirae;Uroviricota;Caudoviricetes
IMGVR_UViG_3300006056_000076|3300006056|Ga0075163_10000833	7.1e-16	741.7	Viruses;Duplodnaviria;Heunggongvirae;Uroviricota;Caudoviricetes
IMGVR_UViG_3300006058_000055|3300006058|Ga0075432_10000979	2.3e-12	210	Viruses;Monodnaviria;Loebvirae;Hofneiviricota;Faserviricetes;Tubulavirales;Inoviridae
IMGVR_UViG_3300006139_000344|3300006139|Ga0080702_1000171	6.7e-11	379.5	Viruses;Duplodnaviria;Heunggongvirae;Uroviricota;Caudoviricetes
IMGVR_UViG_3300006139_000509|3300006139|Ga0080702_1000115	2.2e-09	417	Viruses;Duplodnaviria;Heunggongvirae;Uroviricota;Caudoviricetes
IMGVR_UViG_3300006140_000155|3300006140|Ga0080703_1000233	1.4e-08	335.8	Viruses;Duplodnaviria;Heunggongvirae;Uroviricota;Caudoviricetes
IMGVR_UViG_3300006141_000103|3300006141|Ga0080704_1000260	2.4e-12	264.1	Viruses;Duplodnaviria;Heunggongvirae;Uroviricota;Caudoviricetes
IMGVR_UViG_3300006141_000516|3300006141|Ga0080704_1000239	7e-09	223	Viruses;Duplodnaviria;Heunggongvirae;Uroviricota;Caudoviricetes;Pagevirus
IMGVR_UViG_3300006146_000109|3300006146|Ga0080709_1000249	1.7e-19	335.8	Viruses;Duplodnaviria;Heunggongvirae;Uroviricota;Caudoviricetes
IMGVR_UViG_3300006147_000057|3300006147|Ga0080710_1000499	8.5e-42	379.5	Viruses;Duplodnaviria;Heunggongvirae;Uroviricota;Caudoviricetes
IMGVR_UViG_3300006148_000188|3300006148|Ga0080711_1000239	1.3e-17	273.8	Viruses
IMGVR_UViG_3300006149_000036|3300006149|Ga0080712_1000225	4.1e-63	1196.2	Viruses;Duplodnaviria;Heunggongvirae;Uroviricota;Caudoviricetes
IMGVR_UViG_3300006150_000146|3300006150|Ga0080713_1000305	3.4e-35	335.8	Viruses;Duplodnaviria;Heunggongvirae;Uroviricota;Caudoviricetes
IMGVR_UViG_3300006151_000035|3300006151|Ga0081143_1000176	6e-30	264.1	Viruses;Duplodnaviria;Heunggongvirae;Uroviricota;Caudoviricetes
IMGVR_UViG_3300006151_000093|3300006151|Ga0081143_1000391	7.1e-14	326.8	Viruses;Duplodnaviria;Heunggongvirae;Uroviricota;Caudoviricetes
IMGVR_UViG_3300006153_000087|3300006153|Ga0081174_1000372	1.7e-11	379.5	Viruses;Duplodnaviria;Heunggongvirae;Uroviricota;Caudoviricetes
IMGVR_UViG_3300006201_000048|3300006201|Ga0081180_1000275	1.6e-22	264.1	Viruses;Duplodnaviria;Heunggongvirae;Uroviricota;Caudoviricetes
IMGVR_UViG_3300006217_000144|3300006217|Ga0081461_1002397	1.9e-14	363.1	Viruses;Duplodnaviria;Heunggongvirae;Uroviricota;Caudoviricetes
IMGVR_UViG_3300006217_000158|3300006217|Ga0081461_1002471	2.5e-09	264.1	Viruses;Duplodnaviria;Heunggongvirae;Uroviricota;Caudoviricetes
IMGVR_UViG_3300006217_000167|3300006217|Ga0081461_1002550	6.2e-08	1196.2	Viruses;Duplodnaviria;Heunggongvirae;Uroviricota;Caudoviricetes
IMGVR_UViG_3300006217_000172|3300006217|Ga0081461_1002597	8.5e-08	322.3	Viruses;Duplodnaviria;Heunggongvirae;Uroviricota;Caudoviricetes
IMGVR_UViG_3300006217_002081|3300006217|Ga0081461_1002309	2.5e-06	288.6	Viruses
IMGVR_UViG_3300006217_002156|3300006217|Ga0081461_1000952	1.1e-141	417	Viruses;Duplodnaviria;Heunggongvirae;Uroviricota;Caudoviricetes
IMGVR_UViG_3300006236_000535|3300006236|Ga0082396_100002	4.2e-11	958.7	Viruses
IMGVR_UViG_3300006236_000537|3300006236|Ga0082396_100001	2.6e-76	958.7	Viruses
IMGVR_UViG_3300006254_000191|3300006254|Ga0099365_1000005|11000-68698	1.7e-08	472.9	Viruses;Duplodnaviria;Heunggongvirae;Uroviricota;Caudoviricetes
IMGVR_UViG_3300006255_000105|3300006255|Ga0099353_1000044	6.6e-08	557.6	Viruses;Duplodnaviria;Heunggongvirae;Uroviricota;Caudoviricetes
IMGVR_UViG_3300006258_000004|3300006258|Ga0099398_100077	1.9e-07	269.2	Viruses
IMGVR_UViG_3300006289_000219|3300006289|Ga0099614_100177|5744-59247	1.1e-06	472.9	Viruses;Duplodnaviria;Heunggongvirae;Uroviricota;Caudoviricetes
IMGVR_UViG_3300006463_000008|3300006463|Ga0100176_1000100	1.5e-06	559.6	Viruses
IMGVR_UViG_3300006467_000381|3300006467|Ga0099972_12407345	3.5e-39	443.5	Viruses;Duplodnaviria;Heunggongvirae;Uroviricota;Caudoviricetes
IMGVR_UViG_3300006467_001658|3300006467|Ga0099972_12358135	2.1e-19	1097.9	Viruses
IMGVR_UViG_3300006477_000194|3300006477|Ga0100232_100016|49073-119250	3.2e-18	472.9	Viruses;Duplodnaviria;Heunggongvirae;Uroviricota;Caudoviricetes
IMGVR_UViG_3300006501_000006|3300006501|Ga0100527_10013|22604-48313	6e-18	274.8	Viruses;Duplodnaviria;Heunggongvirae;Uroviricota;Caudoviricetes
IMGVR_UViG_3300006502_000007|3300006502|Ga0100528_100087	7.8e-07	738.6	Viruses;Duplodnaviria;Heunggongvirae;Uroviricota;Caudoviricetes
IMGVR_UViG_3300006524_000296|3300006524|Ga0101033_100055|5721-59224	2.6e-35	472.9	Viruses;Duplodnaviria;Heunggongvirae;Uroviricota;Caudoviricetes
IMGVR_UViG_3300006568_000024|3300006568|Ga0100215_100732	1.9e-90	426.6	Viruses;Duplodnaviria;Heunggongvirae;Uroviricota;Caudoviricetes
IMGVR_UViG_3300006678_000241|3300006678|Ga0100058_100007|213086-268809	1.1e-14	472.9	Viruses;Duplodnaviria;Heunggongvirae;Uroviricota;Caudoviricetes
IMGVR_UViG_3300006736_000001|3300006736|Ga0098033_1000125	1.4e-59	304.2	Viruses;Duplodnaviria;Heunggongvirae;Uroviricota;Caudoviricetes
IMGVR_UViG_3300006742_000101|3300006742|Ga0101805_100050	8.1e-21	483.4	Viruses;Duplodnaviria;Heunggongvirae;Uroviricota;Caudoviricetes
IMGVR_UViG_3300006802_000084|3300006802|Ga0070749_10000012	1.7e-11	480.6	Viruses;Duplodnaviria;Heunggongvirae;Uroviricota;Caudoviricetes
IMGVR_UViG_3300006802_000206|3300006802|Ga0070749_10000166	4.7e-30	518.9	Viruses;Duplodnaviria;Heunggongvirae;Uroviricota;Caudoviricetes
IMGVR_UViG_3300006802_016159|3300006802|Ga0070749_10000015	7.8e-20	496.3	Viruses
IMGVR_UViG_3300006846_000028|3300006846|Ga0075430_100000147	5e-17	332	Viruses;Duplodnaviria;Heunggongvirae;Uroviricota;Caudoviricetes;Siphoviridae
IMGVR_UViG_3300006853_000025|3300006853|Ga0075420_100000185	9.8e-16	332	Viruses;Duplodnaviria;Heunggongvirae;Uroviricota;Caudoviricetes;Siphoviridae
IMGVR_UViG_3300006854_000015|3300006854|Ga0075425_100000377	2.6e-15	369.5	Viruses;Duplodnaviria;Heunggongvirae;Uroviricota;Caudoviricetes
IMGVR_UViG_3300006931_000009|3300006931|Ga0097620_100000169	5.6e-14	292.7	Viruses
IMGVR_UViG_3300006931_000029|3300006931|Ga0097620_100000022	2.4e-13	488.1	Viruses
IMGVR_UViG_3300006946_000154|3300006946|Ga0079104_1000589	2.8e-13	782.4	Viruses
IMGVR_UViG_3300006946_000202|3300006946|Ga0079104_1002730	8.7e-13	599.7	Viruses;Monodnaviria;Loebvirae;Hofneiviricota;Faserviricetes;Tubulavirales;Inoviridae
IMGVR_UViG_3300007076_000004|3300007076|Ga0075435_100000139	2.2e-11	369.5	Viruses;Duplodnaviria;Heunggongvirae;Uroviricota;Caudoviricetes
IMGVR_UViG_3300007096_000107|3300007096|Ga0102538_100113	4.1e-11	448.2	Viruses;Duplodnaviria;Heunggongvirae;Uroviricota;Caudoviricetes
IMGVR_UViG_3300007098_000116|3300007098|Ga0102540_100402	1.1e-09	433.7	Viruses;Duplodnaviria;Heunggongvirae;Uroviricota;Caudoviricetes
IMGVR_UViG_3300007107_000268|3300007107|Ga0102632_1000048	1.8e-07	472.9	Viruses;Duplodnaviria;Heunggongvirae;Uroviricota;Caudoviricetes
IMGVR_UViG_3300007107_000299|3300007107|Ga0102632_1000048|16956-69131	4.1e-06	472.9	Viruses;Duplodnaviria;Heunggongvirae;Uroviricota;Caudoviricetes
IMGVR_UViG_3300007122_000075|3300007122|Ga0102683_100093	4.3e-19	289.5	Viruses;Duplodnaviria;Heunggongvirae;Uroviricota;Caudoviricetes;Winoviridae
IMGVR_UViG_3300007124_000010|3300007124|Ga0102685_100248	1.8e-31	372.3	Viruses;Duplodnaviria;Heunggongvirae;Uroviricota;Caudoviricetes
IMGVR_UViG_3300007124_000295|3300007124|Ga0102685_100099|26130-66564	1.3e-204	472.9	Viruses;Duplodnaviria;Heunggongvirae;Uroviricota;Caudoviricetes
IMGVR_UViG_3300007125_000359|3300007125|Ga0102700_1000222	3e-46	472.9	Viruses;Duplodnaviria;Heunggongvirae;Uroviricota;Caudoviricetes
IMGVR_UViG_3300007204_000105|3300007204|Ga0103275_100128	4.9e-07	670.1	Viruses
IMGVR_UViG_3300007206_000013|3300007206|Ga0103276_1000124	3e-25	328.7	Viruses
IMGVR_UViG_3300007292_000054|3300007292|Ga0104320_100231	2.8e-18	269.6	Viruses;Duplodnaviria;Heunggongvirae;Uroviricota;Caudoviricetes
IMGVR_UViG_3300007300_000201|3300007300|Ga0104843_100211|2-41902	7.5e-14	524	Viruses;Duplodnaviria;Heunggongvirae;Uroviricota;Caudoviricetes
IMGVR_UViG_3300007318_000111|3300007318|Ga0104925_100107	1.4e-06	325.7	Viruses;Duplodnaviria;Heunggongvirae;Uroviricota;Caudoviricetes
IMGVR_UViG_3300007358_000216|3300007358|Ga0104765_102014	2.8e-12	184.1	Viruses;Monodnaviria;Loebvirae;Hofneiviricota;Faserviricetes;Tubulavirales;Inoviridae
IMGVR_UViG_3300007507_000033|3300007507|Ga0105008_1002770	9.2e-08	625	Viruses;Monodnaviria;Loebvirae;Hofneiviricota;Faserviricetes;Tubulavirales;Inoviridae
IMGVR_UViG_3300007524_000021|3300007524|Ga0105481_1000366	1.6e-41	420.5	Viruses;Duplodnaviria;Heunggongvirae;Uroviricota;Caudoviricetes
IMGVR_UViG_3300007531_000132|3300007531|Ga0105502_1000115|3532-13125	1.6e-19	193.9	Viruses;Monodnaviria;Loebvirae;Hofneiviricota;Faserviricetes;Tubulavirales;Inoviridae
IMGVR_UViG_3300007669_000001|3300007669|Ga0105546_100018	4.4e-11	955	Viruses;Duplodnaviria;Heunggongvirae;Uroviricota;Caudoviricetes
IMGVR_UViG_3300007717_000396|3300007717|Ga0105662_100064|20428-75280	5.8e-34	293.2	Viruses
IMGVR_UViG_3300007742_000158|3300007742|Ga0105758_1000601	1e-18	232.8	Viruses;Duplodnaviria;Heunggongvirae;Uroviricota;Caudoviricetes
IMGVR_UViG_3300007742_000427|3300007742|Ga0105758_1000029|15-173185	1.3e-07	743.2	Viruses;Duplodnaviria;Heunggongvirae;Uroviricota;Caudoviricetes
IMGVR_UViG_3300007747_000018|3300007747|Ga0101111_1000164	3.5e-06	1048.2	Viruses;Duplodnaviria;Heunggongvirae;Uroviricota;Caudoviricetes
IMGVR_UViG_3300007747_000054|3300007747|Ga0101111_1001171|11034-19852	5.8e-25	656.4	Viruses;Monodnaviria;Loebvirae;Hofneiviricota;Faserviricetes;Tubulavirales;Inoviridae
IMGVR_UViG_3300007753_000059|3300007753|Ga0105778_100078	6.1e-32	334.4	Viruses;Duplodnaviria;Heunggongvirae;Uroviricota;Caudoviricetes
IMGVR_UViG_3300007796_000297|3300007796|Ga0105889_100206|40829-80035	2.2e-31	410.3	Viruses;Duplodnaviria;Heunggongvirae;Uroviricota;Caudoviricetes
IMGVR_UViG_3300007802_000182|3300007802|Ga0105667_100082	6.8e-17	294.7	Viruses;Duplodnaviria;Heunggongvirae;Uroviricota;Caudoviricetes
IMGVR_UViG_3300007802_000286|3300007802|Ga0105667_100082|3-102830	1.2e-56	294.7	Viruses;Duplodnaviria;Heunggongvirae;Uroviricota;Caudoviricetes
IMGVR_UViG_3300007938_000035|3300007938|Ga0114251_100071	2.9e-22	224.5	Viruses
IMGVR_UViG_3300007963_003535|3300007963|Ga0110931_1000905	1.2e-19	503.1	Viruses;Monodnaviria;Loebvirae;Hofneiviricota;Faserviricetes;Tubulavirales;Inoviridae
IMGVR_UViG_3300007966_000181|3300007966|Ga0105959_100085|13540-71975	3.4e-14	472.9	Viruses;Duplodnaviria;Heunggongvirae;Uroviricota;Caudoviricetes
IMGVR_UViG_3300007979_000095|3300007979|Ga0114002_100253	1.3e-09	525.7	Viruses;Duplodnaviria;Heunggongvirae;Uroviricota;Caudoviricetes
IMGVR_UViG_3300007988_000039|3300007988|Ga0100402_1000720	1.2e-06	426.6	Viruses;Duplodnaviria;Heunggongvirae;Uroviricota;Caudoviricetes
IMGVR_UViG_3300007997_000189|3300007997|Ga0111053_100050|18234-62169	7.4e-58	359.2	Viruses;Duplodnaviria;Heunggongvirae;Uroviricota;Caudoviricetes
IMGVR_UViG_3300008007_000346|3300008007|Ga0100386_10000268	7.5e-22	374	Viruses;Duplodnaviria;Heunggongvirae;Uroviricota;Caudoviricetes
IMGVR_UViG_3300008012_000035|3300008012|Ga0075480_10000035	6e-43	379.5	Viruses;Duplodnaviria;Heunggongvirae;Uroviricota;Caudoviricetes
IMGVR_UViG_3300008058_000116|3300008058|Ga0114167_101000	2.2e-25	203.8	Viruses
IMGVR_UViG_3300008077_000262|3300008077|Ga0105964_1000204	2.3e-06	367.4	Viruses
IMGVR_UViG_3300008081_000038|3300008081|Ga0113559_101176	8.6e-10	426.6	Viruses;Duplodnaviria;Heunggongvirae;Uroviricota;Caudoviricetes
IMGVR_UViG_3300008091_000195|3300008091|Ga0105975_100179	8.1e-26	472.9	Viruses;Duplodnaviria;Heunggongvirae;Uroviricota;Caudoviricetes
IMGVR_UViG_3300008107_000316|3300008107|Ga0114340_1000493	5.1e-17	671.9	Viruses;Duplodnaviria;Heunggongvirae;Uroviricota;Caudoviricetes
IMGVR_UViG_3300008109_000008|3300008109|Ga0114342_1000395	9.3e-08	326.8	Viruses
IMGVR_UViG_3300008115_000008|3300008115|Ga0114348_1000208	8.8e-156	931.2	Viruses;Duplodnaviria;Heunggongvirae;Uroviricota;Caudoviricetes
IMGVR_UViG_3300008126_000184|3300008126|Ga0114844_1000145	3.1e-115	670.1	Viruses
IMGVR_UViG_3300008132_000249|3300008132|Ga0111230_1000128	4.8e-32	359.3	Viruses;Varidnaviria;Bamfordvirae;Nucleocytoviricota;Megaviricetes
IMGVR_UViG_3300008133_000197|3300008133|Ga0111365_100227	1.6e-22	658.4	Viruses
IMGVR_UViG_3300008136_000188|3300008136|Ga0113979_100844	3.3e-25	1404.7	Viruses;Duplodnaviria;Heunggongvirae;Uroviricota;Caudoviricetes;Siphoviridae
IMGVR_UViG_3300008136_000405|3300008136|Ga0113979_100063|3458-59300	2.2e-22	472.9	Viruses;Duplodnaviria;Heunggongvirae;Uroviricota;Caudoviricetes
IMGVR_UViG_3300008138_000306|3300008138|Ga0114843_100045|5568-63683	1.9e-111	472.9	Viruses;Duplodnaviria;Heunggongvirae;Uroviricota;Caudoviricetes
IMGVR_UViG_3300008141_000102|3300008141|Ga0114170_100093	2.2e-100	435.7	Viruses;Duplodnaviria;Heunggongvirae;Uroviricota;Caudoviricetes
IMGVR_UViG_3300008145_000031|3300008145|Ga0114317_100033	2.4e-08	665.5	Viruses
IMGVR_UViG_3300008153_000215|3300008153|Ga0114320_1000123	3.2e-53	329.7	Viruses
IMGVR_UViG_3300008223_000004|3300008223|Ga0105348_1000147	1.6e-12	400.9	Viruses;Duplodnaviria;Heunggongvirae;Uroviricota;Caudoviricetes
IMGVR_UViG_3300008251_000009|3300008251|Ga0105359_10000208	5e-37	573.2	Viruses
IMGVR_UViG_3300008255_000207|3300008255|Ga0100403_1000380	7.9e-16	242.8	Viruses
IMGVR_UViG_3300008259_004660|3300008259|Ga0114841_1000020	7.1e-13	733.3	Viruses
IMGVR_UViG_3300008260_000356|3300008260|Ga0114292_100286|166-41634	8.7e-12	465.9	Viruses;Duplodnaviria;Heunggongvirae;Uroviricota;Caudoviricetes
IMGVR_UViG_3300008266_000367|3300008266|Ga0114363_1000414	5.5e-07	684.1	Viruses;Duplodnaviria;Heunggongvirae;Uroviricota;Caudoviricetes
IMGVR_UViG_3300008268_000005|3300008268|Ga0111491_1000108	2.4e-07	559.6	Viruses
IMGVR_UViG_3300008269_000176|3300008269|Ga0114154_100122|17979-76095	3.9e-24	375.4	Viruses;Duplodnaviria;Heunggongvirae;Uroviricota;Caudoviricetes
IMGVR_UViG_3300008273_000217|3300008273|Ga0114250_100014|30063-88178	5e-08	472.9	Viruses;Duplodnaviria;Heunggongvirae;Uroviricota;Caudoviricetes
IMGVR_UViG_3300008283_000172|3300008283|Ga0110914_100374	2.7e-35	502.1	Viruses;Duplodnaviria;Heunggongvirae;Uroviricota;Caudoviricetes
IMGVR_UViG_3300008360_000201|3300008360|Ga0114875_1000507	1.3e-13	1226.6	Viruses;Duplodnaviria;Heunggongvirae;Uroviricota;Caudoviricetes
IMGVR_UViG_3300008412_000093|3300008412|Ga0115193_1000193	6.5e-49	260	Viruses;Duplodnaviria;Heunggongvirae;Uroviricota;Caudoviricetes
IMGVR_UViG_3300008450_003648|3300008450|Ga0114880_1000482	2.3e-30	511.8	Viruses;Duplodnaviria;Heunggongvirae;Uroviricota;Caudoviricetes;Zobellviridae
IMGVR_UViG_3300008451_003308|3300008451|Ga0114881_102558	2.7e-22	511.8	Viruses;Duplodnaviria;Heunggongvirae;Uroviricota;Caudoviricetes;Zobellviridae
IMGVR_UViG_3300008479_000002|3300008479|Ga0114883_1000047	4.3e-19	743.2	Viruses;Duplodnaviria;Heunggongvirae;Uroviricota;Caudoviricetes
IMGVR_UViG_3300008483_000195|3300008483|Ga0105906_1000066|7273-51208	1.3e-18	359.2	Viruses;Duplodnaviria;Heunggongvirae;Uroviricota;Caudoviricetes
IMGVR_UViG_3300008499_000079|3300008499|Ga0111012_100443	2.7e-16	177.8	Viruses
IMGVR_UViG_3300008513_000012|3300008513|Ga0111022_100432	2.8e-15	240.1	Viruses
IMGVR_UViG_3300008519_000001|3300008519|Ga0111037_100684	8.4e-15	551.8	Viruses;Duplodnaviria;Heunggongvirae;Uroviricota;Caudoviricetes
IMGVR_UViG_3300008524_000115|3300008524|Ga0111046_100406	4.6e-13	476.4	Viruses;Duplodnaviria;Heunggongvirae;Uroviricota;Caudoviricetes;Siphoviridae
IMGVR_UViG_3300008537_000185|3300008537|Ga0111051_100267	4.8e-13	472.9	Viruses;Duplodnaviria;Heunggongvirae;Uroviricota;Caudoviricetes
IMGVR_UViG_3300008547_000185|3300008547|Ga0111055_101763	8.7e-09	131.5	Viruses
IMGVR_UViG_3300008581_000206|3300008581|Ga0111080_100006|4094-52746	1.6e-07	472.9	Viruses;Duplodnaviria;Heunggongvirae;Uroviricota;Caudoviricetes
IMGVR_UViG_3300008599_000326|3300008599|Ga0111091_100370|5944-46726	1.4e-06	466.1	Viruses;Duplodnaviria;Heunggongvirae;Uroviricota;Caudoviricetes
IMGVR_UViG_3300008611_000284|3300008611|Ga0111137_1000188	2e-06	472.9	Viruses;Duplodnaviria;Heunggongvirae;Uroviricota;Caudoviricetes
IMGVR_UViG_3300008636_000127|3300008636|Ga0111420_100531	7.4e-46	465.8	Viruses;Duplodnaviria;Heunggongvirae;Uroviricota;Caudoviricetes
IMGVR_UViG_3300008672_000164|3300008672|Ga0111519_101023	6.3e-31	177.8	Viruses
IMGVR_UViG_3300008722_000212|3300008722|Ga0113880_1000476	2.5e-09	1135.9	Viruses;Duplodnaviria;Heunggongvirae;Uroviricota;Caudoviricetes
IMGVR_UViG_3300008754_000140|3300008754|Ga0114089_100155|82-60669	2.8e-16	375.4	Viruses;Duplodnaviria;Heunggongvirae;Uroviricota;Caudoviricetes
IMGVR_UViG_3300008755_000204|3300008755|Ga0114091_100091|10917-69033	2.3e-17	375.4	Viruses;Duplodnaviria;Heunggongvirae;Uroviricota;Caudoviricetes
IMGVR_UViG_3300008966_000007|3300008966|Ga0114357_1000746	7.2e-31	194.2	Viruses;Duplodnaviria;Heunggongvirae;Uroviricota;Caudoviricetes
IMGVR_UViG_3300009011_000005|3300009011|Ga0105251_10000107	3.3e-12	407.3	Viruses;Duplodnaviria;Heunggongvirae;Uroviricota;Caudoviricetes
IMGVR_UViG_3300009011_000516|3300009011|Ga0105251_10000049|48957-106549	6e-13	531.5	Viruses;Duplodnaviria;Heunggongvirae;Uroviricota;Caudoviricetes
IMGVR_UViG_3300009011_000517|3300009011|Ga0105251_10000197|4948-46386	3.1e-85	490.3	Viruses;Duplodnaviria;Heunggongvirae;Uroviricota;Caudoviricetes
IMGVR_UViG_3300009036_000033|3300009036|Ga0105244_10000821	6.4e-145	845.2	Viruses
IMGVR_UViG_3300009036_000494|3300009036|Ga0105244_10001042	4.6e-07	350.9	Viruses;Duplodnaviria;Heunggongvirae;Uroviricota;Caudoviricetes
IMGVR_UViG_3300009092_000179|3300009092|Ga0105250_10000382	3.2e-09	847.1	Viruses
IMGVR_UViG_3300009093_000037|3300009093|Ga0105240_10000139	5.8e-26	305.1	Viruses;Duplodnaviria;Heunggongvirae;Uroviricota;Caudoviricetes
IMGVR_UViG_3300009095_000001|3300009095|Ga0079224_100000018	1.3e-25	254.9	Viruses
IMGVR_UViG_3300009104_001476|3300009104|Ga0117902_1000056	1.5e-10	730.5	Viruses
IMGVR_UViG_3300009110_000302|3300009110|Ga0117925_1000047	1.8e-07	470.8	Viruses
IMGVR_UViG_3300009137_000103|3300009137|Ga0066709_100000060	7.6e-07	129.8	Viruses
IMGVR_UViG_3300009148_000264|3300009148|Ga0105243_10000539	9.2e-06	834.2	Viruses;Duplodnaviria;Heunggongvirae;Uroviricota;Caudoviricetes
IMGVR_UViG_3300009148_000534|3300009148|Ga0105243_10000033|45889-101368	1.9e-43	445.2	Viruses;Duplodnaviria;Heunggongvirae;Uroviricota;Caudoviricetes
IMGVR_UViG_3300009194_000553|3300009194|Ga0114983_1001667	1.3e-30	509.9	Viruses;Monodnaviria;Loebvirae;Hofneiviricota;Faserviricetes;Tubulavirales;Inoviridae
IMGVR_UViG_3300009439_000001|3300009439|Ga0115031_1000082	5.3e-12	202.6	Viruses;Duplodnaviria;Heunggongvirae;Uroviricota;Caudoviricetes
IMGVR_UViG_3300009488_000006|3300009488|Ga0114925_10000024	9.3e-11	331.7	Viruses
IMGVR_UViG_3300009649_000117|3300009649|Ga0105855_1005046	1e-10	188.4	Viruses;Monodnaviria;Loebvirae;Hofneiviricota;Faserviricetes;Tubulavirales;Inoviridae
IMGVR_UViG_3300009650_000097|3300009650|Ga0105857_1000994	2.4e-10	188.4	Viruses;Monodnaviria;Loebvirae;Hofneiviricota;Faserviricetes;Tubulavirales;Inoviridae
IMGVR_UViG_3300009709_000019|3300009709|Ga0116227_10000163	1.6e-16	484.2	Viruses
IMGVR_UViG_3300009788_000216|3300009788|Ga0114923_10000423	3.5e-17	280.3	Viruses;Duplodnaviria;Heunggongvirae;Uroviricota;Caudoviricetes
IMGVR_UViG_3300009856_000392|3300009856|Ga0131695_1087163|15081-56503	1e-14	1043.8	Viruses;Duplodnaviria;Heunggongvirae;Uroviricota;Caudoviricetes
IMGVR_UViG_3300009873_000021|3300009873|Ga0131077_10001316	6.8e-30	362.5	Viruses;Duplodnaviria;Heunggongvirae;Uroviricota;Caudoviricetes
IMGVR_UViG_3300009944_000210|3300009944|Ga0133256_141760|44470-86317	1.5e-36	1274.3	Viruses;Duplodnaviria;Heunggongvirae;Uroviricota;Caudoviricetes
IMGVR_UViG_3300010151_000026|3300010151|Ga0098061_1000048	7.7e-17	624	Viruses;Duplodnaviria;Heunggongvirae;Uroviricota;Caudoviricetes
IMGVR_UViG_3300010163_001363|3300010163|Ga0136175_10002779	3.7e-14	613.8	Viruses;Duplodnaviria;Heunggongvirae;Uroviricota;Caudoviricetes
IMGVR_UViG_3300010201_000017|3300010201|Ga0136455_11177|63586-147814	4.5e-13	582.1	Viruses;Varidnaviria;Bamfordvirae;Nucleocytoviricota;Megaviricetes
IMGVR_UViG_3300010217_000002|3300010217|Ga0136159_1000017	3.3e-07	411.8	Viruses;Duplodnaviria;Heunggongvirae;Uroviricota;Caudoviricetes
IMGVR_UViG_3300010225_000005|3300010225|Ga0136160_1000241	2.5e-06	411.8	Viruses;Duplodnaviria;Heunggongvirae;Uroviricota;Caudoviricetes
IMGVR_UViG_3300010261_000167|3300010261|Ga0129309_1000082|2-36668	2.5e-06	1071.9	Viruses;Duplodnaviria;Heunggongvirae;Uroviricota;Caudoviricetes
IMGVR_UViG_3300010266_000197|3300010266|Ga0129314_1000575	9.6e-74	728.8	Viruses;Duplodnaviria;Heunggongvirae;Uroviricota;Caudoviricetes
IMGVR_UViG_3300010266_000361|3300010266|Ga0129314_1000001|366461-428217	4.5e-06	482.8	Viruses;Duplodnaviria;Heunggongvirae;Uroviricota;Caudoviricetes
IMGVR_UViG_3300010275_000173|3300010275|Ga0129310_1000448	2.4e-35	1093	Viruses;Duplodnaviria;Heunggongvirae;Uroviricota;Caudoviricetes
IMGVR_UViG_3300010282_000326|3300010282|Ga0129307_1000028|57258-240232	8.6e-09	483.8	Viruses;Duplodnaviria;Heunggongvirae;Uroviricota;Caudoviricetes
IMGVR_UViG_3300010354_000007|3300010354|Ga0129333_10000176	3e-23	518.9	Viruses;Duplodnaviria;Heunggongvirae;Uroviricota;Caudoviricetes
IMGVR_UViG_3300010362_000016|3300010362|Ga0126377_10000012	6.4e-16	352.3	Viruses
IMGVR_UViG_3300010370_000002|3300010370|Ga0129336_10000070	1.1e-06	518.9	Viruses;Duplodnaviria;Heunggongvirae;Uroviricota;Caudoviricetes
IMGVR_UViG_3300010371_000016|3300010371|Ga0134125_10000679	4e-18	208.5	Viruses
IMGVR_UViG_3300010389_000032|3300010389|Ga0136549_10000177	6e-06	694.4	Viruses;Duplodnaviria;Heunggongvirae;Uroviricota;Caudoviricetes
IMGVR_UViG_3300010392_000611|3300010392|Ga0118731_107320116	1.6e-10	1097.9	Viruses
IMGVR_UViG_3300010392_001096|3300010392|Ga0118731_113586538	9.3e-08	443.5	Viruses;Duplodnaviria;Heunggongvirae;Uroviricota;Caudoviricetes
IMGVR_UViG_3300010400_000038|3300010400|Ga0134122_10000241	5.1e-17	164.1	Viruses;Duplodnaviria;Heunggongvirae;Uroviricota;Caudoviricetes
IMGVR_UViG_3300010430_000278|3300010430|Ga0118733_100006081	8.1e-26	443.5	Viruses;Duplodnaviria;Heunggongvirae;Uroviricota;Caudoviricetes
IMGVR_UViG_3300010430_006026|3300010430|Ga0118733_100000162	8.6e-10	1097.9	Viruses
IMGVR_UViG_3300010931_000100|3300010931|Ga0137937_1000112|1-28215	2.2e-25	272.7	Viruses;Duplodnaviria;Heunggongvirae;Uroviricota;Caudoviricetes
IMGVR_UViG_3300010933_000112|3300010933|Ga0137936_1000070|1-25993	2.3e-06	272.7	Viruses;Duplodnaviria;Heunggongvirae;Uroviricota;Caudoviricetes
IMGVR_UViG_3300010939_000040|3300010939|Ga0138898_100185	6e-43	272.7	Viruses;Duplodnaviria;Heunggongvirae;Uroviricota;Caudoviricetes
IMGVR_UViG_3300010939_000194|3300010939|Ga0138898_100093|18246-55905	7.4e-58	910.1	Viruses;Duplodnaviria;Heunggongvirae;Uroviricota;Caudoviricetes
IMGVR_UViG_3300011136_000013|3300011136|Ga0122857_100138	7.5e-22	503.6	Viruses;Duplodnaviria;Heunggongvirae;Uroviricota;Caudoviricetes
IMGVR_UViG_3300011142_000020|3300011142|Ga0122820_100046|9008-49592	2.9e-22	371	Viruses;Duplodnaviria;Heunggongvirae;Uroviricota;Caudoviricetes
IMGVR_UViG_3300011145_000022|3300011145|Ga0122822_100070|2-44729	1.2e-19	1080.9	Viruses;Duplodnaviria;Heunggongvirae;Uroviricota;Caudoviricetes
IMGVR_UViG_3300011152_000020|3300011152|Ga0122807_100049|27548-52008	3.4e-14	464.2	Viruses;Duplodnaviria;Heunggongvirae;Uroviricota;Caudoviricetes
IMGVR_UViG_3300011158_000022|3300011158|Ga0122741_10003|44656-98215	1.3e-09	777.9	Viruses;Duplodnaviria;Heunggongvirae;Uroviricota;Caudoviricetes
IMGVR_UViG_3300011203_000007|3300011203|Ga0122829_100083	1.2e-06	545	Viruses;Duplodnaviria;Heunggongvirae;Uroviricota;Caudoviricetes
IMGVR_UViG_3300011207_000016|3300011207|Ga0120771_100037|1-31507	1.2e-56	626.9	Viruses;Duplodnaviria;Heunggongvirae;Uroviricota;Caudoviricetes
IMGVR_UViG_3300011209_000032|3300011209|Ga0122297_100119|3-33476	2.2e-31	1268.6	Viruses;Duplodnaviria;Heunggongvirae;Uroviricota;Caudoviricetes
IMGVR_UViG_3300011226_000002|3300011226|Ga0122842_100082	6.8e-17	413.5	Viruses;Duplodnaviria;Heunggongvirae;Uroviricota;Caudoviricetes
IMGVR_UViG_3300011228_000032|3300011228|Ga0122781_100037|28538-72493	6.1e-32	523	Viruses;Duplodnaviria;Heunggongvirae
IMGVR_UViG_3300011234_000035|3300011234|Ga0120772_100050|3592-39500	5.8e-25	492.3	Viruses;Duplodnaviria;Heunggongvirae;Uroviricota;Caudoviricetes
IMGVR_UViG_3300011257_000067|3300011257|Ga0151658_1000047|112598-147531	1.3e-07	483.4	Viruses;Duplodnaviria;Heunggongvirae;Uroviricota;Caudoviricetes
IMGVR_UViG_3300011349_000010|3300011349|Ga0118158_100256	3.5e-06	198.3	Viruses;Monodnaviria;Loebvirae;Hofneiviricota;Faserviricetes;Tubulavirales;Inoviridae
IMGVR_UViG_3300011361_000022|3300011361|Ga0122089_100040	1e-18	921.3	Viruses
IMGVR_UViG_3300011458_000008|3300011458|Ga0122830_100001|306705-351909	5.8e-34	1373.5	Viruses;Duplodnaviria;Heunggongvirae;Uroviricota;Caudoviricetes
IMGVR_UViG_3300011459_000012|3300011459|Ga0120776_10070|24207-49740	1.6e-41	323.4	Viruses;Duplodnaviria;Heunggongvirae;Uroviricota;Caudoviricetes
IMGVR_UViG_3300011470_000007|3300011470|Ga0120817_10003	1.6e-19	581.8	Viruses;Duplodnaviria;Heunggongvirae;Uroviricota;Caudoviricetes
IMGVR_UViG_3300011475_000007|3300011475|Ga0121614_100001|604810-651007	4.4e-11	1315.8	Viruses;Duplodnaviria;Heunggongvirae;Uroviricota;Caudoviricetes
IMGVR_UViG_3300011477_000006|3300011477|Ga0120895_100001|209987-249192	9.2e-08	491.5	Viruses;Duplodnaviria;Heunggongvirae;Uroviricota;Caudoviricetes
IMGVR_UViG_3300011478_000014|3300011478|Ga0120917_10541	2.8e-12	317.9	Viruses;Duplodnaviria;Heunggongvirae;Uroviricota;Caudoviricetes
IMGVR_UViG_3300011482_000004|3300011482|Ga0120837_100053	1.4e-06	1074	Viruses;Duplodnaviria;Heunggongvirae;Uroviricota;Caudoviricetes
IMGVR_UViG_3300011488_000004|3300011488|Ga0122247_100007|63321-72007	7.5e-14	196.6	Viruses;Monodnaviria;Loebvirae;Hofneiviricota;Faserviricetes;Tubulavirales;Inoviridae
IMGVR_UViG_3300011492_000006|3300011492|Ga0122235_100010|18598-59184	2.8e-18	427	Viruses;Duplodnaviria;Heunggongvirae;Uroviricota;Caudoviricetes
IMGVR_UViG_3300011493_000004|3300011493|Ga0120857_100049|5202-47530	3e-25	1183.6	Viruses;Duplodnaviria;Heunggongvirae;Uroviricota;Caudoviricetes
IMGVR_UViG_3300011527_000011|3300011527|Ga0121093_100068|33865-80041	3e-46	860.2	Viruses
IMGVR_UViG_3300011531_000027|3300011531|Ga0121659_100011|26183-67159	4.9e-07	1336.8	Viruses;Duplodnaviria;Heunggongvirae;Uroviricota;Caudoviricetes
IMGVR_UViG_3300011536_000016|3300011536|Ga0120901_10066	1.3e-204	994.3	Viruses;Duplodnaviria;Heunggongvirae;Uroviricota;Caudoviricetes
IMGVR_UViG_3300011547_000022|3300011547|Ga0121204_100001|377046-412460	1.8e-31	300.8	Viruses;Duplodnaviria;Heunggongvirae;Uroviricota;Caudoviricetes
IMGVR_UViG_3300011560_000040|3300011560|Ga0122267_100015|163315-197145	4.3e-19	710.8	Viruses;Duplodnaviria;Heunggongvirae;Uroviricota;Caudoviricetes
IMGVR_UViG_3300011573_000024|3300011573|Ga0120985_100015|160005-203820	4.7e-30	1452	Viruses;Duplodnaviria;Heunggongvirae;Uroviricota;Caudoviricetes
IMGVR_UViG_3300011574_000018|3300011574|Ga0120882_100079	7.8e-20	1053.2	Viruses;Duplodnaviria;Heunggongvirae;Uroviricota;Caudoviricetes
IMGVR_UViG_3300011574_000051|3300011574|Ga0120882_100037|4379-47726	5e-17	1324	Viruses;Duplodnaviria;Heunggongvirae;Uroviricota;Caudoviricetes
IMGVR_UViG_3300011581_000012|3300011581|Ga0122070_100045|3-35295	9.8e-16	1268.9	Viruses;Duplodnaviria;Heunggongvirae;Uroviricota;Caudoviricetes
IMGVR_UViG_3300011584_000017|3300011584|Ga0122290_100002|23383-59231	2.6e-15	881.6	Viruses
IMGVR_UViG_3300011586_000010|3300011586|Ga0121131_100014|85474-144428	5.6e-14	1673.2	Viruses;Duplodnaviria;Heunggongvirae;Uroviricota;Caudoviricetes
IMGVR_UViG_3300011586_000011|3300011586|Ga0121131_100030|36944-95898	2.4e-13	1673.2	Viruses;Duplodnaviria;Heunggongvirae;Uroviricota;Caudoviricetes
IMGVR_UViG_3300011593_000024|3300011593|Ga0122758_100023|25498-67324	2.8e-13	428.5	Viruses;Duplodnaviria;Heunggongvirae;Uroviricota;Caudoviricetes
IMGVR_UViG_3300011597_000022|3300011597|Ga0122081_100016|41807-114261	8.7e-13	1010.1	Viruses;Duplodnaviria;Heunggongvirae;Uroviricota;Caudoviricetes
IMGVR_UViG_3300011597_000024|3300011597|Ga0122081_100026|30878-81231	2.2e-11	901.8	Viruses
IMGVR_UViG_3300011613_000033|3300011613|Ga0121016_100137|2-24134	4.1e-11	797.7	Viruses;Duplodnaviria;Heunggongvirae;Uroviricota;Caudoviricetes;Peduoviridae
IMGVR_UViG_3300011637_000048|3300011637|Ga0121103_100004|229184-249491	1.1e-09	806.8	Viruses
IMGVR_UViG_3300011638_000028|3300011638|Ga0121237_100161	1.8e-07	398.7	Viruses;Duplodnaviria;Heunggongvirae;Uroviricota;Caudoviricetes
IMGVR_UViG_3300011645_000017|3300011645|Ga0120903_100040|7555-38398	4.1e-06	193.7	Viruses
IMGVR_UViG_3300011651_000023|3300011651|Ga0120825_100009|159888-189385	1.4e-59	1214.8	Viruses;Duplodnaviria;Heunggongvirae;Uroviricota;Caudoviricetes
IMGVR_UViG_3300011651_000025|3300011651|Ga0120825_100014|104644-145402	8.1e-21	1315.7	Viruses;Duplodnaviria;Heunggongvirae;Uroviricota;Caudoviricetes
IMGVR_UViG_3300011653_000019|3300011653|Ga0120819_100052|17243-48153	1.7e-11	497.4	Viruses;Duplodnaviria;Heunggongvirae
IMGVR_UViG_3300011655_000031|3300011655|Ga0122293_100175|105-28429	1.9e-90	338.6	Viruses;Duplodnaviria;Heunggongvirae;Uroviricota;Caudoviricetes
IMGVR_UViG_3300011660_000005|3300011660|Ga0122294_100164	1.1e-14	461.7	Viruses;Duplodnaviria;Heunggongvirae;Uroviricota;Caudoviricetes
IMGVR_UViG_3300011663_000018|3300011663|Ga0121550_100001|205811-249123	2.6e-35	807.3	Viruses;Duplodnaviria;Heunggongvirae;Uroviricota;Caudoviricetes
IMGVR_UViG_3300011674_000007|3300011674|Ga0120786_100002|510745-530495	3.5e-39	789.2	Viruses
IMGVR_UViG_3300011676_000009|3300011676|Ga0120860_100104	2.1e-19	567.9	Viruses;Monodnaviria;Loebvirae;Hofneiviricota;Faserviricetes;Tubulavirales;Inoviridae
IMGVR_UViG_3300011676_000010|3300011676|Ga0120860_100037|27563-75447	3.2e-18	1393.8	Viruses;Duplodnaviria;Heunggongvirae;Uroviricota;Caudoviricetes
IMGVR_UViG_3300011688_000005|3300011688|Ga0121219_10005|104736-148013	6e-18	834.2	Viruses;Duplodnaviria;Heunggongvirae;Uroviricota;Caudoviricetes
IMGVR_UViG_3300011696_000011|3300011696|Ga0122203_100088|779-7622	7.8e-07	652.9	Viruses;Monodnaviria;Loebvirae;Hofneiviricota;Faserviricetes;Tubulavirales;Inoviridae
IMGVR_UViG_3300011701_000034|3300011701|Ga0121549_100073|17416-72852	2.6e-76	870	Viruses
IMGVR_UViG_3300011717_000006|3300011717|Ga0122754_100433	1.7e-08	600.6	Viruses;Monodnaviria;Loebvirae;Hofneiviricota;Faserviricetes;Tubulavirales;Inoviridae
IMGVR_UViG_3300011717_000020|3300011717|Ga0122754_100004|387799-447158	6.6e-08	1400.2	Viruses;Duplodnaviria;Heunggongvirae;Uroviricota;Caudoviricetes
IMGVR_UViG_3300011726_000011|3300011726|Ga0122207_100237	1.9e-07	973.9	Viruses;Duplodnaviria;Heunggongvirae;Uroviricota;Caudoviricetes
IMGVR_UViG_3300011733_000007|3300011733|Ga0122291_10013|133903-185672	1.1e-06	1298.2	Viruses;Duplodnaviria;Heunggongvirae;Uroviricota;Caudoviricetes
IMGVR_UViG_3300011733_000009|3300011733|Ga0122291_10029|72915-125938	1.5e-06	1298.2	Viruses;Duplodnaviria;Heunggongvirae;Uroviricota;Caudoviricetes
IMGVR_UViG_3300011778_000017|3300011778|Ga0120905_100229	4.2e-11	164.4	Viruses
IMGVR_UViG_3300011822_000027|3300011822|Ga0122087_100042|31329-54160	1.1e-141	249.8	Viruses;Duplodnaviria;Heunggongvirae;Uroviricota;Caudoviricetes;Peduoviridae;Peduovirus
IMGVR_UViG_3300011823_000022|3300011823|Ga0122800_100002|180010-224770	1.6e-22	737.4	Viruses
IMGVR_UViG_3300011829_000003|3300011829|Ga0120796_100098	1.9e-14	466.2	Viruses;Duplodnaviria;Heunggongvirae;Uroviricota;Caudoviricetes
IMGVR_UViG_3300011830_000047|3300011830|Ga0120712_100217	2.5e-09	1205	Viruses;Duplodnaviria;Heunggongvirae;Uroviricota;Caudoviricetes
IMGVR_UViG_3300011831_000027|3300011831|Ga0121554_100073|59490-78486	6.2e-08	778.4	Viruses
IMGVR_UViG_3300011840_000038|3300011840|Ga0121607_100011|229180-264650	8.5e-08	513.1	Viruses;Duplodnaviria;Heunggongvirae;Uroviricota;Caudoviricetes
IMGVR_UViG_3300011856_000014|3300011856|Ga0121547_100043|59140-96914	2.5e-06	835.5	Viruses;Duplodnaviria;Heunggongvirae;Uroviricota;Caudoviricetes
IMGVR_UViG_3300011858_000031|3300011858|Ga0120791_100028|84416-124775	1.7e-11	626.9	Viruses;Duplodnaviria;Heunggongvirae;Uroviricota;Caudoviricetes
IMGVR_UViG_3300011887_000013|3300011887|Ga0122181_100091	4.1e-63	1021.3	Viruses;Duplodnaviria;Heunggongvirae;Uroviricota;Caudoviricetes
IMGVR_UViG_3300011890_000002|3300011890|Ga0120845_100041	3.4e-35	478.1	Viruses;Duplodnaviria;Heunggongvirae;Uroviricota;Caudoviricetes
IMGVR_UViG_3300011892_000033|3300011892|Ga0122092_100114|13305-62224	6e-30	814.3	Viruses
IMGVR_UViG_3300011896_000018|3300011896|Ga0121606_100056	7.1e-14	919.7	Viruses;Duplodnaviria;Heunggongvirae;Uroviricota;Caudoviricetes
IMGVR_UViG_3300011906_000006|3300011906|Ga0122201_100167	1.3e-17	417.4	Viruses;Duplodnaviria;Heunggongvirae;Uroviricota;Caudoviricetes
IMGVR_UViG_3300011915_000044|3300011915|Ga0122074_100025|128447-173717	8.5e-42	1315.9	Viruses;Duplodnaviria;Heunggongvirae;Uroviricota;Caudoviricetes
IMGVR_UViG_3300011919_000018|3300011919|Ga0120792_100284|5478-14847	1.7e-19	667.6	Viruses;Monodnaviria;Loebvirae;Hofneiviricota;Faserviricetes;Tubulavirales;Inoviridae
IMGVR_UViG_3300011919_000059|3300011919|Ga0120792_100013|88160-102411	7e-09	243.6	Viruses
IMGVR_UViG_3300011966_000074|3300011966|Ga0120967_100027|68968-107178	2.4e-12	522	Viruses;Duplodnaviria;Heunggongvirae;Uroviricota;Caudoviricetes
IMGVR_UViG_3300011971_000135|3300011971|Ga0120175_1000099	7.1e-16	175	Viruses
IMGVR_UViG_3300012007_000007|3300012007|Ga0120382_1000014	2.3e-12	405.1	Viruses
IMGVR_UViG_3300012039_000013|3300012039|Ga0137421_1000026	6.7e-11	227	Viruses;Duplodnaviria;Heunggongvirae;Uroviricota;Caudoviricetes
IMGVR_UViG_3300012075_000032|3300012075|Ga0153917_1001896|1-6803	2.2e-09	595	Viruses;Monodnaviria;Loebvirae;Hofneiviricota;Faserviricetes;Tubulavirales;Inoviridae
IMGVR_UViG_3300012078_000225|3300012078|Ga0153999_1000003|555798-578612	1.4e-08	352.9	Viruses;Duplodnaviria;Heunggongvirae;Uroviricota;Caudoviricetes
IMGVR_UViG_3300012179_000003|3300012179|Ga0137334_1000023	1e-133	375.6	Viruses;Duplodnaviria;Heunggongvirae;Uroviricota;Caudoviricetes
IMGVR_UViG_3300012205_000001|3300012205|Ga0137362_10000049	1.1e-43	253.1	Viruses
IMGVR_UViG_3300012242_000008|3300012242|Ga0121143_100004|7597-57192	2.1e-14	1317.2	Viruses;Duplodnaviria;Heunggongvirae;Uroviricota;Caudoviricetes
IMGVR_UViG_3300012243_000002|3300012243|Ga0122204_100096	2.6e-06	1302.7	Viruses;Duplodnaviria;Heunggongvirae;Uroviricota;Caudoviricetes
IMGVR_UViG_3300012243_000015|3300012243|Ga0122204_100082|222-25521	9e-16	610.2	Viruses;Duplodnaviria;Heunggongvirae;Uroviricota;Caudoviricetes
IMGVR_UViG_3300012275_000018|3300012275|Ga0121651_100413|1781-10409	1.7e-17	599	Viruses;Monodnaviria;Loebvirae;Hofneiviricota;Faserviricetes;Tubulavirales;Inoviridae
IMGVR_UViG_3300012459_000004|3300012459|Ga0118063_100002	1.1e-17	463.9	Viruses;Duplodnaviria;Heunggongvirae;Uroviricota;Caudoviricetes
IMGVR_UViG_3300012468_000006|3300012468|Ga0118631_100047	3.2e-76	198.3	Viruses;Monodnaviria;Loebvirae;Hofneiviricota;Faserviricetes;Tubulavirales;Inoviridae
IMGVR_UViG_3300012590_000015|3300012590|Ga0118575_100323	6.2e-09	198.3	Viruses;Monodnaviria;Loebvirae;Hofneiviricota;Faserviricetes;Tubulavirales;Inoviridae
IMGVR_UViG_3300012631_000034|3300012631|Ga0121610_100003|86358-139967	8.5e-08	805	Viruses;Duplodnaviria;Heunggongvirae;Uroviricota;Caudoviricetes
IMGVR_UViG_3300012681_000002|3300012681|Ga0136613_10000420	8.9e-08	477.1	Viruses;Duplodnaviria;Heunggongvirae;Uroviricota;Caudoviricetes
IMGVR_UViG_3300012803_000010|3300012803|Ga0160465_100265	3e-06	489.9	Viruses;Duplodnaviria;Heunggongvirae
IMGVR_UViG_3300012808_000021|3300012808|Ga0160502_100067|109493-130366	1.9e-14	364	Viruses;Duplodnaviria;Heunggongvirae;Uroviricota;Caudoviricetes
IMGVR_UViG_3300012814_000018|3300012814|Ga0160453_100390	1.6e-07	489.9	Viruses;Duplodnaviria;Heunggongvirae
IMGVR_UViG_3300012817_000046|3300012817|Ga0160487_100047|32769-93228	1.1e-07	502.6	Viruses;Duplodnaviria;Heunggongvirae
IMGVR_UViG_3300012823_000032|3300012823|Ga0160479_100013|131364-178048	2.9e-13	390.4	Viruses;Duplodnaviria;Heunggongvirae;Uroviricota;Caudoviricetes
IMGVR_UViG_3300012825_000020|3300012825|Ga0160441_100390	2.9e-07	489.9	Viruses;Duplodnaviria;Heunggongvirae
IMGVR_UViG_3300012828_000019|3300012828|Ga0160431_100237	2.3e-13	489.9	Viruses;Duplodnaviria;Heunggongvirae
IMGVR_UViG_3300012833_000040|3300012833|Ga0160489_100084|12515-33388	8.4e-08	364	Viruses;Duplodnaviria;Heunggongvirae;Uroviricota;Caudoviricetes
IMGVR_UViG_3300012836_000052|3300012836|Ga0160505_100013|42285-102744	3.1e-33	502.6	Viruses;Duplodnaviria;Heunggongvirae
IMGVR_UViG_3300012840_000025|3300012840|Ga0160491_100318	3.4e-18	302.5	Viruses;Duplodnaviria;Heunggongvirae;Uroviricota;Caudoviricetes
IMGVR_UViG_3300012843_000008|3300012843|Ga0160474_101312	4.1e-06	197.6	Viruses;Monodnaviria;Loebvirae;Hofneiviricota;Faserviricetes;Tubulavirales;Inoviridae
IMGVR_UViG_3300012853_000016|3300012853|Ga0160451_101524	6.5e-24	197.6	Viruses;Monodnaviria;Loebvirae;Hofneiviricota;Faserviricetes;Tubulavirales;Inoviridae
IMGVR_UViG_3300012878_000050|3300012878|Ga0160439_1000035|109494-149959	7.1e-38	457.7	Viruses;Duplodnaviria;Heunggongvirae;Uroviricota;Caudoviricetes
IMGVR_UViG_3300012886_000444|3300012886|Ga0160425_1000044|98316-193906	8e-42	279.3	Viruses;Duplodnaviria;Heunggongvirae;Uroviricota;Caudoviricetes
IMGVR_UViG_3300012889_000003|3300012889|Ga0163159_1000202	9.9e-17	279.3	Viruses;Duplodnaviria;Heunggongvirae;Uroviricota;Caudoviricetes
IMGVR_UViG_3300012927_000007|3300012927|Ga0137416_10000013	2.3e-61	297.3	Viruses
IMGVR_UViG_3300012953_000013|3300012953|Ga0163179_10000015	1.2e-19	732.6	Viruses
IMGVR_UViG_3300012974_000775|3300012974|Ga0123350_10000099|1-63551	9.8e-19	428.7	Viruses
IMGVR_UViG_3300012997_000084|3300012997|Ga0157359_1000017	1.1e-14	1121.5	Viruses;Duplodnaviria;Heunggongvirae;Uroviricota;Caudoviricetes
IMGVR_UViG_3300012999_000015|3300012999|Ga0157363_1000244	4.4e-08	571	Viruses;Duplodnaviria;Heunggongvirae;Uroviricota;Caudoviricetes
IMGVR_UViG_3300013023_000091|3300013023|Ga0157366_1004815	1.7e-07	632.4	Viruses;Monodnaviria;Loebvirae;Hofneiviricota;Faserviricetes;Tubulavirales;Inoviridae
IMGVR_UViG_3300013102_000038|3300013102|Ga0157371_10000454	1.2e-58	839.7	Viruses;Duplodnaviria;Heunggongvirae;Uroviricota;Caudoviricetes
IMGVR_UViG_3300013102_000789|3300013102|Ga0157371_10000215|2-42641	1.6e-22	823.3	Viruses;Duplodnaviria;Heunggongvirae;Uroviricota;Caudoviricetes
IMGVR_UViG_3300013105_000843|3300013105|Ga0157369_10000013|4334-133889	3.6e-40	572.7	Viruses
IMGVR_UViG_3300013121_000064|3300013121|Ga0172278_1619|75279-119303	5e-23	859	Viruses;Duplodnaviria;Heunggongvirae;Uroviricota;Caudoviricetes
IMGVR_UViG_3300013138_000285|3300013138|Ga0172371_10007912|1721-13298	1.1e-10	163.8	Viruses;Monodnaviria;Loebvirae;Hofneiviricota;Faserviricetes;Tubulavirales;Inoviridae
IMGVR_UViG_3300013160_000021|3300013160|Ga0118010_100615	1.8e-12	198.3	Viruses;Monodnaviria;Loebvirae;Hofneiviricota;Faserviricetes;Tubulavirales;Inoviridae
IMGVR_UViG_3300013163_000017|3300013163|Ga0118005_100018|18-12848	7.7e-27	198.3	Viruses;Monodnaviria;Loebvirae;Hofneiviricota;Faserviricetes;Tubulavirales;Inoviridae
IMGVR_UViG_3300013166_000012|3300013166|Ga0118151_100203|1-7403	2.9e-20	198.3	Viruses;Monodnaviria;Loebvirae;Hofneiviricota;Faserviricetes;Tubulavirales;Inoviridae
IMGVR_UViG_3300013168_000005|3300013168|Ga0118038_100065|16237-28314	2.1e-17	198.3	Viruses;Monodnaviria;Loebvirae;Hofneiviricota;Faserviricetes;Tubulavirales;Inoviridae
IMGVR_UViG_3300013171_000013|3300013171|Ga0118019_100217|1-11260	7.5e-08	198.3	Viruses;Monodnaviria;Loebvirae;Hofneiviricota;Faserviricetes;Tubulavirales;Inoviridae
IMGVR_UViG_3300013185_000008|3300013185|Ga0118570_100061|18669-32851	7.6e-07	198.3	Viruses;Monodnaviria;Loebvirae;Hofneiviricota;Faserviricetes;Tubulavirales;Inoviridae
IMGVR_UViG_3300013187_000007|3300013187|Ga0118571_100033|30869-37210	4.5e-06	198.3	Viruses;Monodnaviria;Loebvirae;Hofneiviricota;Faserviricetes;Tubulavirales;Inoviridae
IMGVR_UViG_3300013205_000013|3300013205|Ga0118574_100203|120-8196	3.8e-13	198.3	Viruses;Monodnaviria;Loebvirae;Hofneiviricota;Faserviricetes;Tubulavirales;Inoviridae
IMGVR_UViG_3300013205_000024|3300013205|Ga0118574_100203	9.5e-06	198.3	Viruses;Monodnaviria;Loebvirae;Hofneiviricota;Faserviricetes;Tubulavirales;Inoviridae
IMGVR_UViG_3300013214_000002|3300013214|Ga0118139_100057	1.8e-12	422.7	Viruses;Duplodnaviria;Heunggongvirae;Uroviricota;Caudoviricetes
IMGVR_UViG_3300013214_000010|3300013214|Ga0118139_100014|108670-120314	8.3e-07	198.3	Viruses;Monodnaviria;Loebvirae;Hofneiviricota;Faserviricetes;Tubulavirales;Inoviridae
IMGVR_UViG_3300013223_000013|3300013223|Ga0118160_100020|9978-17025	8.1e-28	198.3	Viruses;Monodnaviria;Loebvirae;Hofneiviricota;Faserviricetes;Tubulavirales;Inoviridae
IMGVR_UViG_3300013224_000018|3300013224|Ga0118606_100027|18670-32852	2e-59	198.3	Viruses;Monodnaviria;Loebvirae;Hofneiviricota;Faserviricetes;Tubulavirales;Inoviridae
IMGVR_UViG_3300013225_000012|3300013225|Ga0118440_100036|25354-36965	1.3e-07	198.3	Viruses;Monodnaviria;Loebvirae;Hofneiviricota;Faserviricetes;Tubulavirales;Inoviridae
IMGVR_UViG_3300013227_000013|3300013227|Ga0118144_100013|10797-22405	1.3e-21	198.3	Viruses;Monodnaviria;Loebvirae;Hofneiviricota;Faserviricetes;Tubulavirales;Inoviridae
IMGVR_UViG_3300013228_000009|3300013228|Ga0118155_100265|2405-9789	5.8e-11	198.3	Viruses;Monodnaviria;Loebvirae;Hofneiviricota;Faserviricetes;Tubulavirales;Inoviridae
IMGVR_UViG_3300013228_000015|3300013228|Ga0118155_100265	9.3e-08	198.3	Viruses;Monodnaviria;Loebvirae;Hofneiviricota;Faserviricetes;Tubulavirales;Inoviridae
IMGVR_UViG_3300013258_000012|3300013258|Ga0118027_100004|436-5784	5.1e-17	198.3	Viruses;Monodnaviria;Loebvirae;Hofneiviricota;Faserviricetes;Tubulavirales;Inoviridae
IMGVR_UViG_3300013262_000016|3300013262|Ga0118639_100013	8.1e-26	584.8	Viruses;Duplodnaviria;Heunggongvirae;Uroviricota;Caudoviricetes
IMGVR_UViG_3300013262_000019|3300013262|Ga0118639_100709	8.6e-10	198.3	Viruses;Monodnaviria;Loebvirae;Hofneiviricota;Faserviricetes;Tubulavirales;Inoviridae
IMGVR_UViG_3300013264_000006|3300013264|Ga0120809_100070	2.2e-25	1022	Viruses;Duplodnaviria;Heunggongvirae;Uroviricota;Caudoviricetes
IMGVR_UViG_3300013266_000013|3300013266|Ga0118143_100013|834-9701	2.3e-06	198.3	Viruses;Monodnaviria;Loebvirae;Hofneiviricota;Faserviricetes;Tubulavirales;Inoviridae
IMGVR_UViG_3300013267_000008|3300013267|Ga0118599_100191|291-8650	6e-43	198.3	Viruses;Monodnaviria;Loebvirae;Hofneiviricota;Faserviricetes;Tubulavirales;Inoviridae
IMGVR_UViG_3300013267_000017|3300013267|Ga0118599_100191	7.4e-58	198.3	Viruses;Monodnaviria;Loebvirae;Hofneiviricota;Faserviricetes;Tubulavirales;Inoviridae
IMGVR_UViG_3300013268_000009|3300013268|Ga0118444_100342|544-7230	7.5e-22	198.3	Viruses;Monodnaviria;Loebvirae;Hofneiviricota;Faserviricetes;Tubulavirales;Inoviridae
IMGVR_UViG_3300013268_000023|3300013268|Ga0118444_100342	2.9e-22	198.3	Viruses;Monodnaviria;Loebvirae;Hofneiviricota;Faserviricetes;Tubulavirales;Inoviridae
IMGVR_UViG_3300013271_000012|3300013271|Ga0118618_100036|30852-42496	1.2e-19	198.3	Viruses;Monodnaviria;Loebvirae;Hofneiviricota;Faserviricetes;Tubulavirales;Inoviridae
IMGVR_UViG_3300013272_000021|3300013272|Ga0118569_100060|30867-42478	3.4e-14	198.3	Viruses;Monodnaviria;Loebvirae;Hofneiviricota;Faserviricetes;Tubulavirales;Inoviridae
IMGVR_UViG_3300013277_000013|3300013277|Ga0118007_100043|9172-16684	1.3e-09	198.3	Viruses;Monodnaviria;Loebvirae;Hofneiviricota;Faserviricetes;Tubulavirales;Inoviridae
IMGVR_UViG_3300013282_000006|3300013282|Ga0119927_100001	1.2e-06	624.8	Viruses;Varidnaviria;Bamfordvirae;Nucleocytoviricota;Megaviricetes;Algavirales;Phycodnaviridae
IMGVR_UViG_3300013325_000001|3300013325|Ga0122843_10007	1.2e-56	329.7	Viruses;Duplodnaviria;Heunggongvirae;Uroviricota;Caudoviricetes
IMGVR_UViG_3300013325_000004|3300013325|Ga0122843_10001|975489-1034844	2.2e-31	1400.2	Viruses;Duplodnaviria;Heunggongvirae;Uroviricota;Caudoviricetes
IMGVR_UViG_3300013345_000013|3300013345|Ga0118028_100272|544-7183	6.8e-17	198.3	Viruses;Monodnaviria;Loebvirae;Hofneiviricota;Faserviricetes;Tubulavirales;Inoviridae
IMGVR_UViG_3300013345_000020|3300013345|Ga0118028_100272	6.1e-32	198.3	Viruses;Monodnaviria;Loebvirae;Hofneiviricota;Faserviricetes;Tubulavirales;Inoviridae
IMGVR_UViG_3300013349_000006|3300013349|Ga0122101_100018|4633-54763	5.8e-25	1695.8	Viruses;Duplodnaviria;Heunggongvirae;Uroviricota;Caudoviricetes
IMGVR_UViG_3300013384_000021|3300013384|Ga0118023_100238	1.3e-07	198.3	Viruses;Monodnaviria;Loebvirae;Hofneiviricota;Faserviricetes;Tubulavirales;Inoviridae
IMGVR_UViG_3300013414_001142|3300013414|Ga0177923_1085142|36375-117519	3.5e-06	180.1	Viruses
IMGVR_UViG_3300013497_000004|3300013497|Ga0121334_100170	1e-18	437.7	Viruses;Duplodnaviria;Heunggongvirae;Uroviricota;Caudoviricetes;Siphoviridae
IMGVR_UViG_3300013618_000007|3300013618|Ga0121225_10009|139068-179166	5.8e-34	866.8	Viruses
IMGVR_UViG_3300013641_000007|3300013641|Ga0121220_10027|43819-71953	1.6e-41	1368.4	Viruses;Duplodnaviria;Heunggongvirae;Uroviricota;Caudoviricetes
IMGVR_UViG_3300013693_000004|3300013693|Ga0122844_10095	1.6e-19	812.7	Viruses;Duplodnaviria;Heunggongvirae;Uroviricota;Caudoviricetes
IMGVR_UViG_3300013732_000004|3300013732|Ga0121191_100007|3-12719	4.4e-11	302.2	Viruses;Monodnaviria;Loebvirae;Hofneiviricota;Faserviricetes;Tubulavirales;Inoviridae
IMGVR_UViG_3300013741_000084|3300013741|Ga0120873_100247|3-21928	9.2e-08	214.6	Viruses
IMGVR_UViG_3300013812_000002|3300013812|Ga0121586_10074	2.8e-12	369.7	Viruses
IMGVR_UViG_3300013815_000004|3300013815|Ga0120993_10029|2-19116	1.4e-06	475	Viruses;Duplodnaviria;Heunggongvirae;Uroviricota;Caudoviricetes
IMGVR_UViG_3300013822_000016|3300013822|Ga0121588_100019|34095-83039	7.5e-14	1303.5	Viruses;Duplodnaviria;Heunggongvirae;Uroviricota;Caudoviricetes
IMGVR_UViG_3300013824_000026|3300013824|Ga0121224_100015|2-40065	2.8e-18	1285.7	Viruses;Duplodnaviria;Heunggongvirae;Uroviricota;Caudoviricetes
IMGVR_UViG_3300013830_000222|3300013830|Ga0120377_1000205	3e-25	879.1	Viruses;Duplodnaviria;Heunggongvirae;Uroviricota;Caudoviricetes
IMGVR_UViG_3300013845_000022|3300013845|Ga0121548_100008|92874-134719	3e-46	1202.7	Viruses;Duplodnaviria;Heunggongvirae;Uroviricota;Caudoviricetes
IMGVR_UViG_3300013899_000082|3300013899|Ga0117808_100047|20931-53898	4.9e-07	436	Viruses;Duplodnaviria;Heunggongvirae;Uroviricota;Caudoviricetes
IMGVR_UViG_3300013922_000019|3300013922|Ga0121075_100030|50726-72381	1.3e-204	437.2	Viruses;Duplodnaviria;Heunggongvirae;Uroviricota;Caudoviricetes
IMGVR_UViG_3300013939_000018|3300013939|Ga0117791_100287	1.8e-31	1259.6	Viruses;Duplodnaviria;Heunggongvirae;Uroviricota;Caudoviricetes
IMGVR_UViG_3300013946_000164|3300013946|Ga0117818_1000030|1-57123	4.3e-19	762.9	Viruses;Duplodnaviria;Heunggongvirae;Uroviricota;Caudoviricetes
IMGVR_UViG_3300013958_000161|3300013958|Ga0117815_1000122	4.7e-30	762.9	Viruses;Duplodnaviria;Heunggongvirae;Uroviricota;Caudoviricetes
IMGVR_UViG_3300013958_000298|3300013958|Ga0117815_1000122|9206-91450	7.8e-20	762.9	Viruses;Duplodnaviria;Heunggongvirae;Uroviricota;Caudoviricetes
IMGVR_UViG_3300014024_000065|3300014024|Ga0119801_100233	5e-17	582.7	Viruses;Duplodnaviria;Heunggongvirae;Uroviricota;Caudoviricetes
IMGVR_UViG_3300014064_000012|3300014064|Ga0120777_10054|3-52071	9.8e-16	492.9	Viruses;Duplodnaviria;Heunggongvirae;Uroviricota;Caudoviricetes
IMGVR_UViG_3300014067_000005|3300014067|Ga0122772_100045	2.6e-15	1084.5	Viruses;Duplodnaviria;Heunggongvirae;Uroviricota;Caudoviricetes
IMGVR_UViG_3300014073_000059|3300014073|Ga0121525_100277|3525-25156	5.6e-14	780.8	Viruses
IMGVR_UViG_3300014095_000029|3300014095|Ga0121530_100635	2.4e-13	326.7	Viruses;Monodnaviria;Loebvirae;Hofneiviricota;Faserviricetes;Tubulavirales;Inoviridae
IMGVR_UViG_3300014202_000231|3300014202|Ga0181609_120400	2.8e-13	395.8	Viruses;Duplodnaviria;Heunggongvirae;Uroviricota;Caudoviricetes
IMGVR_UViG_3300014202_001126|3300014202|Ga0181609_109532	8.7e-13	176.5	Viruses;Duplodnaviria;Heunggongvirae;Uroviricota;Caudoviricetes
IMGVR_UViG_3300014202_001287|3300014202|Ga0181609_127493	2.2e-11	176.5	Viruses;Duplodnaviria;Heunggongvirae;Uroviricota;Caudoviricetes
IMGVR_UViG_3300014206_000028|3300014206|Ga0172377_10000484	4.1e-11	302.3	Viruses
IMGVR_UViG_3300014325_000001|3300014325|Ga0163163_10000190	1.1e-09	292.7	Viruses
IMGVR_UViG_3300014518_000019|3300014518|Ga0120821_100042|70489-107061	1.8e-07	517.3	Viruses;Duplodnaviria;Heunggongvirae;Uroviricota;Caudoviricetes
IMGVR_UViG_3300014519_000069|3300014519|Ga0169886_100078|67993-83760	4.1e-06	475	Viruses;Duplodnaviria;Heunggongvirae;Uroviricota;Caudoviricetes
IMGVR_UViG_3300014539_000080|3300014539|Ga0169882_101897	1.4e-59	592.3	Viruses;Monodnaviria;Loebvirae;Hofneiviricota;Faserviricetes;Tubulavirales;Inoviridae
IMGVR_UViG_3300014597_000054|3300014597|Ga0169859_100034|20502-39054	8.1e-21	170.4	Viruses
IMGVR_UViG_3300014639_000010|3300014639|Ga0121377_100077	1.7e-11	1063.3	Viruses;Duplodnaviria;Heunggongvirae;Uroviricota;Caudoviricetes
IMGVR_UViG_3300014667_000024|3300014667|Ga0121291_10197|1-26567	1.9e-90	866.8	Viruses
IMGVR_UViG_3300014688_000036|3300014688|Ga0121253_100035|5021-33709	1.1e-14	417.7	Viruses;Duplodnaviria;Heunggongvirae;Uroviricota;Caudoviricetes
IMGVR_UViG_3300014694_000011|3300014694|Ga0121485_100057	2.6e-35	453.7	Viruses;Duplodnaviria;Heunggongvirae;Uroviricota;Caudoviricetes
IMGVR_UViG_3300014694_000020|3300014694|Ga0121485_100003|139305-182796	3.5e-39	470.3	Viruses;Duplodnaviria;Heunggongvirae;Uroviricota;Caudoviricetes
IMGVR_UViG_3300014699_000012|3300014699|Ga0121455_100083	2.1e-19	783.9	Viruses;Duplodnaviria;Heunggongvirae;Uroviricota;Caudoviricetes
IMGVR_UViG_3300014700_000016|3300014700|Ga0121520_100168	3.2e-18	493.8	Viruses;Duplodnaviria;Heunggongvirae;Uroviricota;Caudoviricetes
IMGVR_UViG_3300014727_000001|3300014727|Ga0121476_100020	6e-18	851.6	Viruses
IMGVR_UViG_3300014731_000031|3300014731|Ga0169770_10449	7.8e-07	600.4	Viruses;Monodnaviria;Loebvirae;Hofneiviricota;Faserviricetes;Tubulavirales;Inoviridae
IMGVR_UViG_3300014738_000030|3300014738|Ga0121361_100004|81-40429	2.6e-76	1322.3	Viruses;Duplodnaviria;Heunggongvirae;Uroviricota;Caudoviricetes
[truncated: 1,364 more rows]

## Sheet: S4
Table S4. Phage lifestyles.
UViGs	Type
IMGVR_UViG_3300026224_000027	Temperate
IMGVR_UViG_3300048707_000129	-
[truncated: 1,978 more rows]

## Sheet: S5
Table S5. Proportion of UViGs in each habitat.
[truncated: 12 more rows]

[truncated: 7 more sheets: S6, S7, S8, S9, S10, S11, S12]
